# Supplementary material for: Mammalian keratin associated proteins (KRTAPs) subgenomes: disentangling hair diversity and adaptation to terrestrial and aquatic environments
Source: BMC Genomics. 2014 Sep 10;15(1):779. doi: 10.1186/1471-2164-15-779 (PMC4180150; doi:10.1186/1471-2164-15-779)
Supplement: Supplementary file 2 — Additional file 2: Table S2: The excel file shows the genomic coordinates of the KRTAP gene repertoires in 22 mammalian species studied. The Gene ID corresponds to the genomic location. (XLS 338 KB) [file 12864_2014_6484_MOESM2_ESM.xls]

## Sheet: Gorilla_GG
Region	Start	End	ORF length	Strand	Gene Name	Gene ID
21	19247536	19248000	465	-1	KRTAP11	1
21	18738922	18739449	528	-1	KRTAP13	3
21	18700844	18701377	534	-1	KRTAP13p	4
21	18634887	18635654	768	-1	KRTAP24	5
21	18641878	18642183	306	-1	KRTAP25p	6
21	18672175	18672810	636	-1	KRTAP26	7
21	18689761	18690384	624	-1	KRTAP27	8
21	18795099	18795602	504	-1	KRTAP13p	9
21	18659517	18660074	558	-1	KRTAP26p	10
21	19107462	19107761	300	-1	KRTAP21p	12
21	19111824	19112105	282	-1	KRTAP21	13
21	19120046	19120273	228	-1	KRTAP21	14
21	19122588	19122923	336	-1	KRTAP21	15
21	19178869	19179063	195	-1	KRTAP8	16
21	18841372	18841617	246	-1	KRTAP19	19
21	18856443	18856634	192	-1	KRTAP19	20
21	18861543	18861761	219	-1	KRTAP19	21
21	18869986	18870180	195	-1	KRTAP19p	22
21	18890031	18890198	168	-1	KRTAP19p	23
21	18900810	18900938	129	-1	KRTAP19p	24
21	18905197	18905373	177	-1	KRTAP19	25
21	18924598	18924858	261	-1	KRTAP19	26
21	18955671	18955841	171	-1	KRTAP6p	28
21	18962372	18962563	192	-1	KRTAP6	29
21	18977733	18977963	231	-1	KRTAP6	30
5	42908071	42908595	525	-1	KRTAP9	36
5	42915483	42915962	480	-1	KRTAP9	37
5	42922504	42922983	480	-1	KRTAP9	38
5	42928223	42928747	525	-1	KRTAP9	39
5	42946701	42947252	552	-1	KRTAP9p	40
5	42999644	43000411	768	-1	KRTAP9	41
5	43081989	43082936	948	-1	KRTAP4	52
5	43084191	43084481	291	-1	KRTAP4p	53
5	43104414	43105001	588	-1	KRTAP4	55
5	43117434	43117868	435	-1	KRTAP4p	56
5	42889789	42890298	510	-1	KRTAP9	71
5	42894170	42895045	876	-1	KRTAP9	72
5	42898224	42898595	372	-1	KRTAP9p	73
11	1567567	1568205	639	-1	KRTAP5	75
11	68603856	68604245	390	-1	KRTAP5p	80
11	68658508	68658726	219	-1	KRTAP5p	86
11	68661207	68661587	381	-1	KRTAP5	87
21	33285044	33286048	1005	-1	KRTAP10p	88
21	33296593	33297471	879	-1	KRTAP10p	89
21	33304747	33305487	741	-1	KRTAP10p	90
21	33326624	33327451	828	-1	KRTAP10	92
21	33338940	33339947	1008	-1	KRTAP10	93
21	33403064	33403402	339	-1	KRTAP12	100
21	33420453	33420983	531	-1	KRTAP12	101
21	33437072	33437452	381	-1	KRTAP12	102
2b	116903301	116903594	294	-1	KRTAP28	105
2b	116930792	116931082	291	-1	KRTAP28	108
2b	117046586	117046936	351	-1	KRTAP28	111
21	18777422	18777937	516	1	KRTAP13	2
21	19195245	19195508	264	1	KRTAP7	17
21	18955611	18955679	69	1	KRTAP6pa	27
21	18980518	18980691	174	1	KRTAP20	31
21	18999861	19000010	150	1	KRTAP20	32
5	43002752	43003006	255	1	KRTAP4p	42
5	42820419	42820685	267	1	KRTAP4p	43
5	43005038	43005538	501	1	KRTAP4	44
5	43012118	43012516	399	1	KRTAP4p	45
5	43022156	43022746	591	1	KRTAP4	46
5	43029639	43030238	600	1	KRTAP4p	47
5	43029835	43030368	534	1	KRTAP4pa	48
5	43040611	43041279	669	1	KRTAP4	49
5	43050218	43050754	537	1	KRTAP4pa	50
5	43066764	43067513	750	1	KRTAP4pa	51
5	43090869	43091504	636	1	KRTAP4	54
5	43123964	43124353	390	1	KRTAP2	57
5	43129748	43130137	390	1	KRTAP2	58
5	43134593	43134982	390	1	KRTAP2	59
5	43140181	43140570	390	1	KRTAP2	60
5	43148940	43149494	555	1	KRTAP1p	61
5	43155522	43156073	552	1	KRTAP1	62
5	43160311	43160679	369	1	KRTAP1p	63
5	43163240	43163737	498	1	KRTAP1	64
5	43181133	43181432	300	1	KRTAP3	65
5	43188772	43189071	300	1	KRTAP3	66
5	43194527	43194826	300	1	KRTAP3	67
5	42848967	42849287	321	1	KRTAP17	68
5	42855305	42856846	1542	1	KRTAP16	69
5	42862121	42863149	1029	1	KRTAP29	70
11	1576112	1576720	609	1	KRTAP5p	76
11	1645315	1645794	480	1	KRTAP5p	77
11	1993060	1993788	729	1	KRTAP5p	78
11	68592102	68592662	561	1	KRTAP5	79
11	68611590	68612357	768	1	KRTAP5p	81
11	68629003	68629674	672	1	KRTAP5	82
11	68645116	68645736	621	1	KRTAP5p	83
11	68646169	68646948	780	1	KRTAP5	84
11	68649375	68649713	339	1	KRTAP5p	85
21	33321263	33321736	474	1	KRTAP10p	91
21	33348826	33349230	405	1	KRTAP10	94
21	33359602	33360384	783	1	KRTAP10	95
21	33374712	33375275	564	1	KRTAP10p	96
21	33375196	33375999	804	1	KRTAP10	97
21	33384296	33385069	774	1	KRTAP10	98
21	33394846	33395760	915	1	KRTAP10	99
21	33454357	33454881	525	1	KRTAP10	103
2b	116915011	116915352	342	1	KRTAP28	106
2b	116924986	116925306	321	1	KRTAP28	107
2b	116933749	116934045	297	1	KRTAP28	109
2b	116983376	116983669	294	1	KRTAP28	110
2b	117049760	117050029	270	1	KRTAP28	112
2b	117070866	117071204	339	1	KRTAP28	113

## Sheet: Orangutan_PA
Region	Start	End	ORF length	Strand	Gene Name	Gene ID
NW_002963185.1	6194	6688	495	1	KRTAP1	1
NW_002962065.1	10299	10823	525	1	KRTAP1	2
17	48374830	48375300	471	1	KRTAP1	3
17	48368171	48369028	858	1	KRTAP1	4
17	48349180	48349575	396	1	KRTAP2	5
17	48354723	48355118	396	1	KRTAP2	6
17	48362386	48362781	396	1	KRTAP2	7
NW_002963267.1	7404	7631	228	1	KRTAP3	9
NW_002963267.1	8057	8353	297	1	KRTAP3	10
NW_002963267.1	2308	2628	321	1	KRTAP3PR	11
NW_002963267.1	5390	5500	111	1	KRTAP3PR	12
17	48272052	48272816	765	1	KRTAP4	13
17	48266879	48267538	660	1	KRTAP4	14
17	48251069	48251770	702	1	KRTAP4	15
17	48281940	48282584	645	1	KRTAP4	16
17	48321244	48321840	597	1	KRTAP4	17
17	48312960	48313601	642	-1	KRTAP4	18
17	48331462	48332028	567	-1	KRTAP4	19
17	48256920	48257636	717	1	KRTAP4P	20
17	48342585	48343070	486	-1	KRTAP4P	21
17	48236460	48236909	450	1	KRTAP4	22
17	48229510	48230112	603	1	KRTAP4	23
17	48247044	48247223	180	1	KRTAP4Pr	24
NW_002961286.1	2957	3397	441	-1	KRTAP4P	25
NW_002961745.1	2088	2345	258	1	KRTAP4P	26
NW_002963253.1	1100	1477	378	-1	KRTAP4	27
11	1450910	1451395	486	1	KRTAP5	28
NW_002984197.1	3471	3773	303	-1	KRTAP5P	29
11	1398268	1398765	498	1	KRTAP5	30
11	1420712	1421314	603	1	KRTAP5	31
11	1384922	1385371	450	1	KRTAP5P	32
11	1411427	1411741	315	1	KRTAP5P	33
11	4639638	4640321	684	1	KRTAP5	34
NW_002948742.1	24165	24980	816	1	KRTAP5	35
11	1459434	1459952	519	1	KRTAP5	36
NW_002975804.1	1470	2444	975	1	KRTAP5	37
NW_002948982.1	12184	12603	420	1	KRTAP5P	38
11	4611163	4611897	735	1	KRTAP5P	39
NW_002898838.1	773	1576	804	1	KRTAP5P	40
17	48223553	48224341	789	1	KRTAP9	41
17	48156271	48156804	534	1	KRTAP9	42
17	48184171	48184704	534	1	KRTAP9	43
17	48178132	48178662	531	-1	KRTAP9	44
17	48139810	48140343	534	1	KRTAP9p	45
17	48145769	48146260	492	1	KRTAP9	46
17	48160778	48161278	501	1	KRTAP9	47
17	48166456	48166944	489	1	KRTAP9	48
17	48135229	48135453	225	1	KRTAP9	49
17	48190124	48190627	504	1	KRTAP9p	50
17	48205705	48205839	135	-1	KRTAP9pa	51
NW_002983797.1	792	1049	258	1	KRTAP9	52
21	46065408	46066280	873	-1	KRTAP10	53
21	46076718	46077482	765	1	KRTAP10	54
21	46059797	46060669	873	1	KRTAP10	55
21	46155839	46156726	888	1	KRTAP10	56
21	46174956	46175861	906	1	KRTAP10	57
21	46102397	46103287	891	1	KRTAP10	58
21	46166230	46167003	774	1	KRTAP10	59
21	46140896	46141651	756	1	KRTAP10	60
21	46228330	46228824	495	1	KRTAP10	61
21	46128858	46130009	1152	1	KRTAP10	62
21	46085734	46086660	927	1	KRTAP10p	63
21	46108373	46109341	969	1	KRTAP10	64
21	46119116	46119289	174	-1	KRTAP10	65
21	46232938	46233708	771	1	KRTAP10	66
21	46229144	46229914	771	1	KRTAP10	67
21	46239824	46240741	918	1	KRTAP10p	68
NW_002968577.1	52	828	777	1	KRTAP10	69
21	31705847	31706317	471	-1	KRTAP11	70
21	46186582	46186881	300	1	KRTAP12	71
21	46211697	46212080	384	1	KRTAP12p	72
21	46195816	46196268	453	1	KRTAP12	73
21	46182834	46183145	312	-1	KRTAP12p	74
21	31118847	31119374	528	1	KRTAP13	75
21	31127172	31127651	480	1	KRTAP13p	76
21	31089942	31090478	537	1	KRTAP13	78
21	31094552	31095088	537	1	KRTAP13	79
21	31066321	31066842	522	1	KRTAP13p	80
21	31162073	31162585	513	1	KRTAP13p	81
21	31166935	31167426	492	1	KRTAP13	83
NW_002969300.1	10159	10671	513	1	KRTAP13p	86
17	48101154	48102746	1593	1	KRTAP16	87
17	48107568	48108824	1257	1	KRTAP29p	88
NW_002961472.1	2	1066	1065	1	KRTAP16p	89
17	48094857	48095180	324	1	KRTAP17	90
21	31025396	31026289	894	1	KRTAP24	91
NW_002969313.1	8874	9764	891	1	KRTAP24	92
NW_002969290.1	3064	3372	309	-1	KRTAP25p	93
21	31045541	31046182	642	1	KRTAP26	94
21	2045046	2045678	633	1	KRTAP27	96
2B	119762088	119762384	297	-1	KRTAP28	97
2B	119734898	119735200	303	-1	KRTAP28	98
2B	119729118	119729441	324	-1	KRTAP28	99
2B	119746507	119746818	312	1	KRTAP28	100
2B	119831720	119832016	297	1	KRTAP28p	101
2B	119764998	119765294	297	1	KRTAP28	102
2B	119756319	119756657	339	1	KRTAP28	103
2B	119911187	119911477	291	1	KRTAP28	104
2B	119906059	119906379	321	1	KRTAP28	105
2B	119930888	119931193	306	1	KRTAP28	106
NW_002904986.1	2255	2572	318	1	KRTAP28	107
21	31315955	31316152	198	-1	KRTAP19	110
21	31296606	31296788	183	-1	KRTAP19	111
21	31235666	31235890	225	-1	KRTAP19	114
21	31255621	31255848	228	-1	KRTAP19	115
21	31241129	31241374	246	-1	KRTAP19p	116
21	31230913	31231158	246	-1	KRTAP19p	117
21	31281253	31281429	177	-1	KRTAP19p	122
21	31245887	31245982	96	-1	KRTAP19P	123
21	31880577	31880780	204	-1	KRTAP19	129
21	31390817	31391023	207	1	KRTAP20	131
NW_002969327.1	16745	16912	168	1	KRTAP20	132
21	31543474	31543776	303	-1	KRTAP21	134
21	31552684	31552821	138	-1	KRTAP21	135
13	64657558	64657821	264	-1	KRTAP21	137
NW_002969327.1	13946	14194	249	1	KRTAP6P	138
21	31355057	31355224	168	1	KRTAP6	139
21	31348170	31348394	225	1	KRTAP6	140
21	31645798	31646070	273	1	KRTAP7	141
21	31623044	31623244	201	-1	KRTAP8	142
17	48415227	48415520	294	1	KRTAP3	145
17	48409478	48409618	141	1	KRTAP3pr	146
11	1384431	1384736	306	-1	KRTAP5PA	147

## Sheet: Gibbon_NL
Region	Start	End	ORF length	Strand	Gene Name	Gene ID
GL397293.1	16412270	16412731	462	-1	KRTAP11	1
GL397293.1	15880250	15881014	765	-1	KRTAP24	2
GL397293.1	15887288	15887596	309	-1	KRTAP25	3
GL397293.1	15929818	15930450	633	-1	KRTAP26	4
GL397293.1	15926628	15927257	630	-1	KRTAP26	5
GL397293.1	15947318	15947938	621	-1	KRTAP27	6
GL397293.1	15958399	15958911	513	-1	KRTAP13p	10
GL397293.1	15982343	15982852	510	-1	KRTAP13p	11
GL397293.1	15997153	15997668	516	1	KRTAP13	12
GL397293.1	16022751	16023266	516	-1	KRTAP13	13
GL397293.1	16027634	16028101	468	1	KRTAP13	14
GL397293.1	16033807	16034301	495	-1	KRTAP13p	15
GL397293.1	16037627	16038064	438	1	KRTAP13	16
GL397430.1	2936201	2936761	561	-1	KRTAP1	17
GL397430.1	2928365	2928925	561	-1	KRTAP1	18
GL397430.1	2931584	2931946	363	-1	KRTAP1	19
GL397430.1	2988569	2989558	990	-1	KRTAP4	20
GL397430.1	2980802	2981461	660	1	KRTAP4p	21
GL397430.1	2942171	2942554	384	-1	KRTAP2	22
GL397430.1	2963085	2963468	384	-1	KRTAP2	23
GL397430.1	2968305	2968733	429	1	KRTAP4	25
GL397430.1	2907763	2908056	294	-1	KRTAP3	26
GL397430.1	2892320	2892613	294	-1	KRTAP3	27
GL397430.1	2898041	2898334	294	-1	KRTAP3	28
GL397430.1	2903061	2903345	285	-1	KRTAP3p	29
GL397426.1	2080718	2081242	525	1	KRTAP5	30
GL397426.1	2092431	2093063	633	1	KRTAP5	31
GL397426.1	2100580	2101170	591	1	KRTAP5	32
GL397426.1	2109563	2110246	684	1	KRTAP5p	33
GL397426.1	2117948	2118490	543	-1	KRTAP5	34
GL397426.1	2120993	2121577	585	-1	KRTAP5p	35
GL397426.1	2123615	2124139	525	-1	KRTAP5	36
GL397426.1	2145881	2146666	786	-1	KRTAP5	37
GL397426.1	2148893	2149513	621	1	KRTAP5	38
GL397426.1	2156471	2156800	330	-1	KRTAP5p	39
GL397426.1	2158860	2159429	570	-1	KRTAP5	40
GL397460.1	5202	5585	384	-1	KRTAP2	41
GL397460.1	360	743	384	-1	KRTAP2	42
GL397460.1	9701	10288	588	-1	KRTAP4	43
GL397460.1	26613	27200	588	-1	KRTAP4	44
GL397460.1	36452	37441	990	-1	KRTAP4pa	45
GL397460.1	48240	48761	522	-1	KRTAP4	46
GL397460.1	53667	54386	720	-1	KRTAP4	47
GL397460.1	64565	65137	573	-1	KRTAP4	48
GL397460.1	69489	69890	402	-1	KRTAP4p	49
GL397460.1	77200	77721	522	1	KRTAP9	50
GL397460.1	83093	83599	507	1	KRTAP9	51
GL397460.1	90025	90516	492	1	KRTAP9	52
GL397460.1	101961	102509	549	1	KRTAP9p	53
GL397460.1	109563	110069	507	1	KRTAP9	54
GL397460.1	113952	114458	507	1	KRTAP9	55
GL397460.1	118651	118848	198	1	KRTAP9	56
GL397460.1	123602	123895	294	1	KRTAP9	57
GL397460.1	151267	152757	1491	-1	KRTAP16	58
GL397460.1	158822	159142	321	-1	KRTAP17	59
GL397460.1	145350	146372	1023	-1	KRTAP29	60
GL400745.1	6096	6764	669	1	KRTAP9	61
GL397537.1	436768	437484	717	-1	KRTAP5	62
GL397537.1	421172	421903	732	-1	KRTAP5	63
GL397537.1	404291	405283	993	-1	KRTAP5pa	64
GL397537.1	445098	446402	1305	1	KRTAP5pa	65
GL397412.1	1207977	1208873	897	-1	KRTAP10	66
GL397412.1	1219691	1220584	894	-1	KRTAP10	67
GL397412.1	1227707	1228624	918	-1	KRTAP10	68
GL397412.1	1243676	1244410	735	1	KRTAP10	69
GL397412.1	1249231	1250091	861	-1	KRTAP10	70
GL397412.1	1260872	1262510	1638	-1	KRTAP10pa	71
GL397412.1	1270629	1271612	984	1	KRTAP10	72
GL397412.1	1282136	1282913	777	1	KRTAP10	73
GL397412.1	1297041	1297868	828	1	KRTAP10	74
GL397412.1	1307106	1308704	1599	1	KRTAP10	75
GL397412.1	1316088	1316981	894	1	KRTAP10	77
GL397412.1	1321487	1321774	288	1	KRTAP12	78
GL397412.1	1330038	1330385	348	-1	KRTAP12	79
GL397412.1	1345511	1346272	762	1	KRTAP10	80
GL397412.1	1351444	1353288	1845	1	KRTAP10	81
GL397293.1	16173497	16173733	237	-1	KRTAP6	83
GL397293.1	16158490	16158675	186	-1	KRTAP6	84
GL397293.1	16364954	16365217	264	-1	KRTAP7	85
GL397293.1	16347350	16347541	192	-1	KRTAP8	86
GL397293.1	16079776	16080048	273	-1	KRTAP19	87
GL397293.1	16087482	16087700	219	-1	KRTAP19	88
GL397293.1	16119806	16120060	255	-1	KRTAP19	89
GL397293.1	16151503	16151790	288	1	KRTAP6	90
GL397293.1	16303305	16303343	39	-1	KRTAP21pa	91
GL397293.1	16176266	16176433	168	1	KRTAP20	93
GL397293.1	16205010	16205186	177	1	KRTAP19p	108
GL397293.1	16557425	16557613	189	-1	KRTAP19p	112
GL397293.1	16303038	16303343	306	-1	KRTAP21	114
ADFV01134795.1	8593	8964	372	1	KRTAP21	115
GL397366.1	1002867	1003175	309	1	KRTAP28	116
GL397366.1	1073035	1073370	336	-1	KRTAP28	117
GL397366.1	1078177	1078485	309	1	KRTAP28	118
GL397366.1	1101089	1101415	327	1	KRTAP28	119
GL397366.1	704167	704460	294	-1	KRTAP28	120
GL397366.1	927638	927970	333	1	KRTAP28	121
GL397366.1	937858	938145	288	1	KRTAP28	122
GL397366.1	944189	944467	279	-1	KRTAP28	123
GL397366.1	946688	946996	309	-1	KRTAP28	124
GL397366.1	950486	950791	306	-1	KRTAP28p	125
GL397366.1	953449	953778	330	1	KRTAP28	126
GL397556.1	83560	84009	450	1	KRTAP28p	127

## Sheet: Mormoset_CJ
Region	Start	End	ORF length	Strand	Gene Name	Gene ID
5	112879815	112880375	561	-1	KRTAP1	1
5	112868943	112869377	435	-1	KRTAP1	2
5	112886898	112887380	483	-1	KRTAP1	3
5	112871617	112872009	393	-1	KRTAP1p	4
5	112891825	112892223	399	1	KRTAP2	5
5	112901033	112901431	399	-1	KRTAP2	6
5	112907311	112907709	399	-1	KRTAP2	7
5	112913928	112914326	399	-1	KRTAP2	8
5	112831596	112831904	309	1	KRTAP3	9
5	112837281	112837589	309	1	KRTAP3	10
5	112841911	112842207	297	1	KRTAP3	11
5	112846883	112847188	306	1	KRTAP3	12
NW_003185825.1	31696	32082	387	1	KRTAP4p	13
NW_003185825.1	21828	22436	609	1	KRTAP4	14
5	112989099	112989761	663	-1	KRTAP4	15
5	112930000	112930641	642	1	KRTAP4	16
5	112998848	112999327	480	-1	KRTAP4	17
5	112955414	112955953	540	-1	KRTAP4	18
5	113002308	113002934	627	1	KRTAP4	19
5	112944272	112944778	507	-1	KRTAP4	20
11	128853386	128854063	678	-1	KRTAP5	21
11	128873620	128874315	696	1	KRTAP5	22
11	128864831	128865427	597	1	KRTAP5	23
11	128885542	128885961	420	1	KRTAP5	24
11	128820101	128821192	1092	1	KRTAP5	25
11	128835076	128836299	1224	1	KRTAP5	26
11	128843029	128843538	510	1	KRTAP5P	27
11	128812121	128812519	399	-1	KRTAP5P	28
11	127055964	127056662	699	1	KRTAP5	29
11	127091594	127092163	570	1	KRTAP5P	30
11	127078447	127079082	636	1	KRTAP5	31
11	127066461	127066910	450	1	KRTAP5P	32
11	127014285	127015208	924	1	KRTAP5	33
11	127028291	127028602	312	1	KRTAP5	34
11	127040340	127040999	660	-1	KRTAP5	35
11	127047814	127048188	375	1	KRTAP5P	36
11	127105528	127105959	432	1	KRTAP5	37
NW_003195105.1	4040	4594	555	1	KRTAP5	38
NW_003195952.1	4398	5207	810	1	KRTAP5	39
NW_003185825.1	16706	17470	765	1	KRTAP9	40
NW_003185826.1	4437	4934	498	1	KRTAP9	41
NW_003185826.1	10552	10962	411	1	KRTAP9	42
5	113016095	113016613	519	1	KRTAP9	43
NW_003188846.1	2435	2959	525	1	KRTAP9	44
21	48409985	48410893	909	1	KRTAP10p	45
21	48379518	48380357	840	1	KRTAP10	46
21	48372048	48372965	918	1	KRTAP10	47
21	48467219	48468217	999	1	KRTAP10	48
21	48421441	48422511	1071	1	KRTAP10	49
21	48436972	48437928	957	1	KRTAP10	50
21	48458464	48459192	729	1	KRTAP10	51
21	48397601	48398317	717	1	KRTAP10	52
21	48448232	48448927	696	1	KRTAP10p	53
21	48509755	48510663	909	1	KRTAP10	54
21	48518786	48519406	621	1	KRTAP10	55
21	48363299	48364030	732	1	KRTAP10	56
21	48352093	48352812	720	-1	KRTAP10	57
21	34816853	34817323	471	1	KRTAP11	58
21	48475005	48475313	309	1	KRTAP12p	59
21	48487724	48488023	300	1	KRTAP12	60
21	48478417	48478743	327	1	KRTAP12p	61
21	34257035	34257562	528	1	KRTAP13	62
21	34293610	34294101	492	1	KRTAP13	63
21	34236225	34236761	537	1	KRTAP13	64
21	34214229	34214549	321	1	KRTAP13	65
21	34313441	34313755	315	1	KRTAP13	66
21	34288756	34289277	522	-1	KRTAP13p	67
5	113037420	113038922	1503	1	KRTAP16	68
5	113045347	113045673	327	-1	KRTAP17	69
21	34135505	34136275	771	-1	KRTAP24	70
21	34174536	34175177	642	-1	KRTAP26	71
21	34206841	34207470	630	-1	KRTAP27	72
6	143912988	143913320	333	-1	KRTAP28	73
6	144101003	144101410	408	1	KRTAP28	74
6	144125697	144126053	357	1	KRTAP28p	75
6	144090799	144091137	339	-1	KRTAP28	76
6	144122427	144122762	336	-1	KRTAP28	77
6	144275350	144275688	339	1	KRTAP28	78
6	144256903	144257220	318	1	KRTAP28	79
6	144251885	144252217	333	-1	KRTAP28	80
6	144189646	144190002	357	1	KRTAP28	81
6	144115775	144116137	363	1	KRTAP28	82
5	113031583	113032617	1035	-1	KRTAP29	83
21	34473998	34474261	264	1	KRTAP6	84
21	34450674	34450967	294	1	KRTAP6	85
21	34460495	34460785	291	-1	KRTAP6	86
21	34757191	34757463	273	1	KRTAP7	87
21	34732879	34733079	201	1	KRTAP8	88
21	34345328	34345555	228	-1	KRTAP19	89
21	34352440	34352673	234	-1	KRTAP19	90
21	34355014	34355232	219	-1	KRTAP19	91
21	34361891	34362166	276	-1	KRTAP19	92
21	34349107	34349292	186	-1	KRTAP19p	93
21	34369763	34369975	213	-1	KRTAP19p	94
21	34411447	34411638	192	-1	KRTAP20p	95
21	34444403	34444546	144	-1	KRTAP19p	96
21	34463354	34463509	156	1	KRTAP19p	97
21	34478048	34478218	171	1	KRTAP19p	98
21	34383886	34384062	177	-1	KRTAP20	100
21	34644713	34644979	267	-1	KRTAP21p	101
21	34636411	34636767	357	-1	KRTAP21	102
21	34652364	34652720	357	-1	KRTAP21	103
21	34628755	34629123	369	-1	KRTAP21	104
21	34659980	34660264	285	-1	KRTAP21	105
21	34676414	34676728	315	-1	KRTAP21	106
21	34687237	34687614	378	-1	KRTAP21	107
18	10631897	10632283	387	-1	KRTAP21P	108

## Sheet: Tarsier_TS
Region	Start	End	ORF length	Strand	Gene Name	Gene ID
scaffold88898	589	1092	504	-1	KRTAP1	1
scaffold0253	2734	3576	843	1	KRTAP10p	2
scaffold80705	1073	1765	693	1	KRTAP10	3
scaffold2333	27	182	156	1	KRTAP2pa	4
scaffold2333	5575	5958	384	1	KRTAP2	5
scaffold2333	10771	11301	531	1	KRTAP1	6
scaffold2333	19085	19588	504	1	KRTAP1	7
scaffold2333	27469	27969	501	1	KRTAP1	8
scaffold29554	63	368	306	-1	KRTAP4p	9
scaffold16784	4682	5068	387	1	KRTAP2	10
scaffold6619	2288	2764	477	1	KRTAP9p	11
scaffold53729	54	653	600	1	KRTAP4pa	12
scaffold4794	590	883	294	1	KRTAP3	13
scaffold4794	9893	10354	462	1	KRTAP3	14
scaffold3589	8371	8664	294	1	KRTAP3	15
scaffold0815	4149	4745	597	1	KRTAP4	16
scaffold0815	15529	16140	612	1	KRTAP4	17
scaffold1816	44	484	441	1	KRTAP4	18
scaffold1816	7456	9069	1614	1	KRTAP4	19
scaffold67272	3203	3478	276	1	KRTAP4pa	21
scaffold36567	2319	2849	531	1	KRTAP9	22
scaffold3069	1616	2290	675	-1	KRTAP4	24
scaffold3069	7514	8089	576	1	KRTAP9	26
scaffold1566	9651	10460	810	1	KRTAP9	27
scaffold6254	12475	13062	588	1	KRTAP13	30
scaffold6869	2114	2614	501	-1	KRTAP13p	31
scaffold6869	5869	6429	561	1	KRTAP13p	32
scaffold_89108	2056	2580	525	-1	KRTAP13	35
scaffold79180	3479	4168	690	1	KRTAP10	37
scaffold91614	305	619	315	1	KRTAP10	38
scaffold15956	940	1308	369	1	KRTAP9	39
scaffold57515	1572	1787	216	-1	KRTAP5p	40
scaffold71082	1432	3084	1653	1	KRTAP5p	41
scaffold74833	2653	3207	555	1	KRTAP5	42
scaffold94517	1003	2778	1776	1	KRTAP5	44
scaffold33370	1726	2256	531	-1	KRTAP5	45
scaffold60078	522	1067	546	-1	KRTAP5	46
scaffold18861	1	297	297	-1	KRTAP5	48
scaffold28289	2	340	339	1	KRTAP5p	49
scaffold80466	111	770	660	1	KRTAP5p	50
scaffold9118	11050	11604	555	-1	KRTAP5	51
scaffold9118	2820	3626	807	-1	KRTAP5p	52
scaffold5618	7101	7793	693	-1	KRTAP5p	54
scaffold2014	5692	6780	1089	-1	KRTAP5p	55
scaffold7859	6013	6549	537	-1	KRTAP5p	56
scaffold_83104	926	1480	555	-1	KRTAP5	57
scaffold3827	2299	2784	486	1	KRTAP5	58
scaffold79094	1	702	702	1	KRTAP10	60
scaffold11476	1	492	492	1	KRTAP10	61
scaffold91614	5	751	747	1	KRTAP10	63
scaffold48343	1062	1214	153	1	KRTAP10p	65
scaffold8450	7844	8335	492	-1	KRTAP11	66
scaffold25	6877	7638	762	-1	KRTAP24	67
scaffold25	46439	47056	618	-1	KRTAP26	68
scaffold25	70677	71297	621	-1	KRTAP27	69
scaffold873	43300	43563	264	-1	KRTAP7	74
scaffold873	25121	25312	192	-1	KRTAP8	75
scaffold75296	427	618	192	-1	KRTAP8	76
scaffold73053	181	429	249	-1	KRTAP6	77
scaffold04536	1301	1561	261	1	KRTAP6	78
scaffold2008	11092	11346	255	1	KRTAP6	79
scaffold2008	3	206	204	-1	KRTAP6	81
scaffold28007	3298	3510	213	1	KRTAP6	82
scaffold74694	152	406	255	-1	KRTAP6	83
scaffold79271	1349	1609	261	-1	KRTAP6	84
scaffold228	13256	13516	261	1	KRTAP6	85
scaffold_127258	442	630	189	1	KRTAP20	86
scaffold_127258	4815	4970	156	1	KRTAP20	87
scaffold7623	1853	2071	219	-1	KRTAP19	89
scaffold850	40194	40439	246	-1	KRTAP19	90
scaffold850	35734	35979	246	-1	KRTAP19	91
scaffold850	23223	23441	219	-1	KRTAP19	92
scaffold850	45476	45709	234	-1	KRTAP19	93
scaffold850	29616	29858	243	-1	KRTAP19	94
scaffold0896	5022	5381	360	-1	KRTAP21	98
scaffold13565	4100	4204	105	-1	KRTAP21pa	99
syrichta scaffold_38448	2430	2579	150	1	KRTAP20	101
scaffold8448	7620	7754	135	1	KRTAP19p	102
scaffold27258	442	630	189	1	KRTAP19p	103
scaffold27258	4815	4970	156	1	KRTAP19p	104
scaffold08233	2205	2384	180	1	KRTAP20	106
scaffold16380	5	127	123	-1	KRTAP19pa	109
scaffold_51566	9651	10256	606	1	KRTAP9	111
scaffold06258	117	443	327	1	KRTAP28	112
scaffold0832	6576	6908	333	-1	KRTAP28	113
scaffold0832	15222	15527	306	1	KRTAP28	114
scaffold7895	7401	7556	156	-1	KRTAP28	115
GeneScaffold20	4880	5179	300	-1	KRTAP28	116
GeneScaffold20	13124	13459	336	1	KRTAP28	117
GeneScaffold20	29625	29975	351	1	KRTAP28p	118

## Sheet: Mouse lemur_MM
Region	Start	End	ORF length	Strand	Gene Name	Gene ID
scaffold_44011	7866	8942	1077	1	KRTAP29p	1
scaffold_27780	923	1348	426	-1	KRTAP16pa	3
scaffold_14831	3136	3633	498	1	KRTAP4p	4
scaffold_14831	14676	15290	615	1	KRTAP4	5
scaffold_14831	9192	9761	570	1	KRTAP4	6
scaffold_14831	10855	11499	645	1	KRTAP4p	7
scaffold_75873	3878	4204	327	1	KRTAP17p	8
scaffold_26892	5790	6317	528	-1	KRTAP12	9
scaffold_26892	515	739	225	1	KRTAP12p	10
scaffold_29120	903	1247	345	-1	KRTAP12	11
GeneScaffold_2794	1092603	1093124	522	1	KRTAP13	12
GeneScaffold_2794	1029459	1029956	498	-1	KRTAP13	13
GeneScaffold_2794	1066905	1067426	522	1	KRTAP13	15
GeneScaffold_2794	1103784	1104236	453	1	KRTAP13	16
GeneScaffold_2794	1048782	1049291	510	-1	KRTAP13	17
GeneScaffold_2794	1100354	1100827	474	-1	KRTAP13	18
GeneScaffold_2794	1085702	1085857	156	-1	KRTAP13pa	19
scaffold_77380	648	1205	558	1	KRTAP13	22
scaffold_3009	185160	185567	408	1	KRTAP1	23
scaffold_3009	154774	155160	387	1	KRTAP2	25
scaffold_3009	161524	161910	387	1	KRTAP2	26
scaffold_3009	86085	86537	453	1	KRTAP4	27
scaffold_3009	110017	110613	597	1	KRTAP4	28
scaffold_14831	3136	3525	390	1	KRTAP4p	29
scaffold_3009	72351	73145	795	-1	KRTAP4	30
scaffold_3009	39940	40446	507	-1	KRTAP9	31
scaffold_3009	26167	26739	573	-1	KRTAP9	32
scaffold_3009	20662	21168	507	-1	KRTAP9	33
scaffold_3009	16536	17315	780	-1	KRTAP4pa	34
scaffold_3009	44527	44961	435	-1	KRTAP9	35
scaffold_3009	35664	36170	507	-1	KRTAP9	36
scaffold_3009	30555	31004	450	-1	KRTAP9	37
scaffold_3009	50517	50738	222	-1	KRTAP9	39
scaffold_3009	101600	102034	435	1	KRTAP4	40
scaffold_3009	109900	110574	675	1	KRTAP4	41
scaffold_3009	78221	78661	441	1	KRTAP4	42
scaffold_3009	150032	151207	1176	1	KRTAP4pa	43
scaffold_38671	7721	8131	411	1	KRTAP1	44
scaffold_58263	5213	5623	411	-1	KRTAP1	45
scaffold_86819	414	869	456	1	KRTAP1	46
GeneScaffold_3549	717041	717334	294	-1	KRTAP3	47
GeneScaffold_3549	700458	700751	294	-1	KRTAP3	48
GeneScaffold_3549	694486	694779	294	-1	KRTAP3	49
GeneScaffold_3549	710564	710836	273	-1	KRTAP3p	50
scaffold_176207	334	807	474	1	KRTAP9	51
scaffold_180210	62	661	600	1	KRTAP10	58
scaffold_26301	2923	4101	1179	1	KRTAP10	59
scaffold_26301	8745	9434	690	-1	KRTAP10	60
scaffold_31863	1852	2937	1086	1	KRTAP10	61
scaffold_33759	4170	5099	930	-1	KRTAP10	62
scaffold_55527	3478	4686	1209	-1	KRTAP10	63
scaffold_80210	3940	4119	180	-1	KRTAP10p	64
scaffold_170045	477	836	360	1	KRTAP4	65
scaffold_120513	1199	1303	105	-1	KRTAP5pa	68
scaffold_135298	341	619	279	-1	KRTAP5	70
scaffold_144126	598	1047	450	1	KRTAP5	71
scaffold_147320	31	489	459	-1	KRTAP5	72
scaffold_157997	481	891	411	1	KRTAP5p	73
scaffold_17540	1564	2295	732	1	KRTAP5	74
scaffold_25572	1447	1860	414	1	KRTAP5	75
scaffold_25572	5030	5488	459	1	KRTAP5	76
scaffold_34318	1111	2001	891	1	KRTAP5pa	77
scaffold_44711	4081	4761	681	-1	KRTAP5	78
scaffold_45857	305	1045	741	-1	KRTAP5	79
GeneScaffold_378	694285	694710	426	1	KRTAP5P	80
scaffold_83955	3	632	630	-1	KRTAP5	81
scaffold_5454	116583	117095	513	-1	KRTAP11	82
GeneScaffold_2794	960636	960938	303	-1	KRTAP24p	83
GeneScaffold_2794	1001219	1001830	612	-1	KRTAP26P	84
scaffold_5454	66530	66793	264	-1	KRTAP7	85
scaffold_5454	48524	48712	189	-1	KRTAP8	86
scaffold_5454	38038	38232	195	-1	KRTAP8	87
scaffold_117579	663	959	297	-1	KRTAP21	88
scaffold_178068	290	586	297	-1	KRTAP21	89
scaffold_3038	1523	1789	267	-1	KRTAP6p	90
scaffold_3038	41564	41773	210	-1	KRTAP6	91
scaffold_3038	45724	45864	141	1	KRTAP20	92
scaffold_3038	213228	213479	252	-1	KRTAP21p	94
scaffold_79697	944	1207	264	1	KRTAP6	98
GeneScaffold_2794	1184980	1185141	162	-1	KRTAP19p	99
scaffold_34998	5836	6081	246	1	KRTAP6	106
scaffold_32343	2517	2705	189	-1	KRTAP19	109
scaffold_26243	1613	1837	225	-1	KRTAP6p	110
scaffold_127309	97	249	153	-1	KRTAP19P	112
scaffold_112953	609	752	144	-1	KRTAP19	113
scaffold_67996	708	917	210	1	KRTAP6	116
scaffold_116289	300	470	171	1	KRTAP20	117
GeneScaffold_505	368260	368478	219	-1	KRTAP28	118
GeneScaffold_505	558820	559194	375	1	KRTAP28	119
GeneScaffold_505	570086	570448	363	1	KRTAP28p	120
GeneScaffold_505	577528	577602	75	-1	KRTAP28pa	121
GeneScaffold_505	580422	580748	327	1	KRTAP28	122
GeneScaffold_505	646148	646180	33	1	KRTAP28pa	123
scaffold_29419	8888	9346	459	1	KRTAP28p	124
scaffold_13430	678	995	318	-1	KRTAP28p	125
scaffold_13430	16902	17345	444	1	KRTAP28p	126

## Sheet: Bushbaby_OG
Region	Start	End	ORF length	Strand	Gene Name	Gene ID
GeneScaffold_5559	330801	331214	414	-1	KRTAP1	1
GeneScaffold_5559	292948	293388	441	-1	KRTAP3	2
GeneScaffold_5559	316043	316426	384	-1	KRTAP1	3
GeneScaffold_5559	353063	353446	384	-1	KRTAP2	4
GeneScaffold_5559	347526	347909	384	-1	KRTAP2	5
GeneScaffold_5559	357629	358012	384	-1	KRTAP2	6
GeneScaffold_5559	337269	337595	327	-1	KRTAP2	7
GeneScaffold_5559	376068	376556	489	-1	KRTAP4	8
GeneScaffold_5559	408588	409430	843	-1	KRTAP4	9
GeneScaffold_5559	381685	382347	663	-1	KRTAP4pa	10
GeneScaffold_5559	394083	394997	915	-1	KRTAP4pa	11
GeneScaffold_5559	386755	388668	1914	-1	KRTAP4pa	12
GeneScaffold_5559	412900	413415	516	-1	KRTAP4p	13
GeneScaffold_5559	278702	279007	306	-1	KRTAP3	15
scaffold_16412	4614	5006	393	1	KRTAP1	17
scaffold_16412	1794	2213	420	1	KRTAP1	18
GeneScaffold_5398	49966	51837	1872	-1	KRTAP4pa	19
GeneScaffold_5398	40403	40705	303	1	KRTAP4p	20
scaffold_104764	785	1561	777	1	KRTAP4pa	21
scaffold_76660	3	650	648	-1	KRTAP9	22
scaffold_76660	7781	8293	513	-1	KRTAP9	23
scaffold_82701	49822	50412	591	1	KRTAP9p	24
scaffold_120795	49813	50211	399	-1	KRTAP9	25
scaffold_120795	7769	9211	1443	1	KRTAP16p	26
scaffold_120795	14274	14603	330	1	KRTAP10	27
GeneScaffold_3287	535395	535889	495	-1	KRTAP13	28
GeneScaffold_3287	560298	560855	558	-1	KRTAP13	29
GeneScaffold_3287	596043	596489	447	1	KRTAP13p	30
GeneScaffold_3287	589495	589995	501	-1	KRTAP13p	31
GeneScaffold_3287	661161	661376	216	-1	KRTAP19	33
GeneScaffold_3287	653238	653453	216	-1	KRTAP19	34
GeneScaffold_3287	641072	641317	246	-1	KRTAP19	35
GeneScaffold_3287	647017	647232	216	-1	KRTAP19	36
GeneScaffold_3287	635260	635466	207	-1	KRTAP19	37
GeneScaffold_3287	704319	704489	171	-1	KRTAP19	39
GeneScaffold_3287	462661	463716	1056	1	KRTAP24	40
GeneScaffold_3287	469672	469974	303	-1	KRTAP25P	41
GeneScaffold_3287	494351	494908	558	-1	KRTAP26P	42
GeneScaffold_3287	524945	525565	621	-1	KRTAP27P	43
scaffold_53539	1380	3034	1655	1	KRTAP5pa	44
Scaffold_56491	4469	4870	402	1	KRTAP5p	45
Scaffold_80221	6976	8727	1752	1	KRTAP5pa	46
Scaffold_80221	4255	4422	168	-1	KRTAP5p	47
Scaffold_83110	50735	51214	480	-1	KRTAP5p	48
Scaffold_83110	68044	68388	345	1	KRTAP5pa	49
GeneScaffold_5342	688	1005	318	1	KRTAP5p	50
GeneScaffold_5342	3274	3492	219	1	KRTAP5pa	51
scaffold_52489	3215	3886	672	-1	KRTAP10p	52
scaffold_74535	46368	46994	627	-1	KRTAP10pa	53
scaffold_83789	35904	37793	1890	-1	KRTAP10pa	54
scaffold_83789	602	748	147	-1	KRTAP10pa	55
scaffold_11278	163603	164091	489	-1	KRTAP11	56
scaffold_64537	3457	3720	264	-1	KRTAP7	57
scaffold_11278	22503	22853	351	-1	KRTAP21	58
scaffold_11278	12667	12852	186	-1	KRTAP21p	59
scaffold_11278	113302	113505	204	-1	KRTAP7	60
scaffold_106366	110746	110865	120	1	KRTAP6pa	62
scaffold_106366	68169	68255	87	-1	KRTAP20pa	63
scaffold_61722	4726	4974	249	-1	KRTAP6	65
scaffold_61722	483	656	174	1	KRTAP20p	66
scaffold_79457	15852	16097	246	-1	KRTAP6	67
scaffold_79457	39781	40032	252	-1	KRTAP6	68
scaffold_79457	64331	64570	240	1	KRTAP20	70
scaffold_79457	60454	60588	135	1	KRTAP20	71
scaffold_79457	42604	42744	141	1	KRTAP20	72
scaffold_11279	6944	7228	285	-1	KRTAP21	74
scaffold_8764	1039	1245	207	1	KRTAP28	77
scaffold_8764	4789	5109	321	-1	KRTAP28p	78
scaffold_31607	1	222	222	-1	KRTAP28p	79
GeneScaffold_1477	30322	30684	363	-1	KRTAP28p	80

## Sheet: Treeshrew_TB
Region	Start	End	ORF length	Strand	Gene Name	Gene ID
scaffold_102348	3107	3382	276	-1	KRTAP4	1
scaffold_102348	46065	46397	333	-1	KRTAP4	2
scaffold_102348	51518	51910	393	1	KRTAP9	3
scaffold_107989	3273	3944	672	1	KRTAP4	4
scaffold_26578	483	1025	543	-1	KRTAP4	5
scaffold_90420	3880	4617	738	1	KRTAP4p	6
scaffold_86224	638	1150	513	1	KRTAP4	7
scaffold_109684	3687	4235	549	-1	KRTAP4	8
scaffold_113126	527	985	459	1	KRTAP4	9
scaffold_109684	19852	20427	576	-1	KRTAP4	13
GeneScaffold_1218	149261	149641	381	-1	KRTAP1	14
scaffold_15746	6211	7038	828	1	KRTAP2	15
scaffold_15746	2246	2647	402	1	KRTAP2	16
scaffold_15747	877	1278	402	1	KRTAP2	17
scaffold_15747	10751	11158	408	1	KRTAP2	18
scaffold_15747	17153	17632	480	1	KRTAP2p	19
scaffold_15747	22113	22652	540	1	KRTAP1p	20
scaffold_109499	4417	5598	1182	1	KRTAP5	21
scaffold_109499	48604	49287	684	1	KRTAP5	22
scaffold_109499	40500	41279	780	-1	KRTAP5	23
scaffold_109499	11705	12265	561	1	KRTAP5p	24
scaffold_81399	1578	1943	366	-1	KRTAP9	25
GeneScaffold_5220	6871	8169	1299	-1	KRTAP16	26
GeneScaffold_5220	14170	15672	1503	-1	KRTAP17	27
scaffold_31754	331	1101	771	-1	KRTAP29	28
scaffold_15748	36460	36756	297	1	KRTAP3	29
scaffold_15748	33575	33880	306	1	KRTAP3p	30
scaffold_104069	2200	2631	432	1	KRTAP4	31
scaffold_71216	1	219	219	1	KRTAP4pa	32
scaffold_113126	491	985	495	1	KRTAP4	33
scaffold_144816	191	703	513	-1	KRTAP9	34
scaffold_72746	371	748	378	1	KRTAP9	35
scaffold_104507	3162	3626	465	1	KRTAP5p	36
scaffold_104507	8132	9034	903	-1	KRTAP5	37
scaffold_108183	247	882	636	-1	KRTAP5	38
scaffold_5166	9400	10011	612	1	KRTAP5p	39
GeneScaffold_4749	82543	83121	579	-1	KRTAP5	40
GeneScaffold_4749	86108	86632	525	1	KRTAP5p	41
scaffold_95133	1012	1566	555	1	KRTAP5	42
GeneScaffold_2850	446816	447160	345	-1	KRTAP12	43
GeneScaffold_2850	425497	426270	774	1	KRTAP10P	44
GeneScaffold_2850	363055	363921	867	-1	KRTAP10	45
GeneScaffold_2850	348112	348792	681	-1	KRTAP10	46
GeneScaffold_2850	413362	414105	744	-1	KRTAP10	47
GeneScaffold_2850	398632	399651	1020	-1	KRTAP10	48
GeneScaffold_2850	341754	342218	465	-1	KRTAP10p	49
scaffold_113382	38079	38972	894	1	KRTAP10	50
scaffold_113382	46503	47330	828	-1	KRTAP10	51
scaffold_113382	824	1114	291	-1	KRTAP10	52
scaffold_91856	6631	7146	516	1	KRTAP10	53
scaffold_10898	118	600	483	-1	KRTAP13	54
GeneScaffold_5779	33275	33796	522	-1	KRTAP13	55
GeneScaffold_5779	131320	131688	369	-1	KRTAP13pa	56
GeneScaffold_5779	83400	83816	417	1	KRTAP13pa	57
GeneScaffold_5779	123603	124094	492	1	KRTAP13	58
GeneScaffold_5779	91253	91651	399	1	KRTAP13p	59
GeneScaffold_5779	173514	173738	225	-1	KRTAP19	60
GeneScaffold_5779	180405	180623	219	-1	KRTAP19	62
GeneScaffold_5779	187502	187693	192	-1	KRTAP19	63
GeneScaffold_5779	258839	259012	174	-1	KRTAP20p	64
GeneScaffold_5779	24279	24878	600	-1	KRTAP27	65
scaffold_109000	440739	441155	417	1	KRTAP9	66
scaffold_136972	46253	47014	762	-1	KRTAP24	67
scaffold_136972	54505	54756	252	-1	KRTAP25p	68
scaffold_136972	87604	88233	630	-1	KRTAP26	69
scaffold_136988	155581	156075	495	-1	KRTAP11	70
scaffold_136987	5247	5432	186	-1	KRTAP8p	71
scaffold_136988	109750	110013	264	-1	KRTAP7	72
scaffold_136988	23785	24024	240	-1	KRTAP21pa	73
scaffold_112946	43612	43803	192	1	KRTAP19	74
scaffold_112946	61098	61274	177	1	KRTAP19p	75
GeneScaffold_5225	60721	60942	222	-1	KRTAP19	76
GeneScaffold_5225	77606	77812	207	-1	KRTAP19pa	77
scaffold_136977	38327	38530	204	-1	KRTAP19pa	78
scaffold_136979	14275	14421	147	1	KRTAP20	79
scaffold_136979	10380	10616	237	-1	KRTAP6	80
scaffold_103270	11372	11542	171	1	KRTAP20P	82
scaffold_103270	23742	23900	159	-1	KRTAP20p	83
scaffold_136981	2227	2421	195	1	KRTAP20	84
scaffold_136981	39076	39222	147	1	KRTAP20	85
scaffold_136981	33758	33925	168	1	KRTAP19p	86
scaffold_10899	3033	3314	282	-1	KRTAP6	87
scaffold_90946	3920	4156	237	1	KRTAP6	88
scaffold_71398	4707	4940	234	1	KRTAP20	89
scaffold_71398	11932	12087	156	1	KRTAP20	90
scaffold_136980	3740	3898	159	1	KRTAP20	91
scaffold_113603	40348	40539	192	-1	KRTAP6	94
scaffold_100272	59	304	246	1	KRTAP6	95
scaffold_136985	1229	1600	372	-1	KRTAP21p	96
scaffold_37372	688	897	210	1	KRTAP20	97
scaffold_87152	1431	1700	270	1	KRTAP28	98
GeneScaffold_572	440261	440647	387	-1	KRTAP28	99
GeneScaffold_572	654860	655255	396	-1	KRTAP28p	100
GeneScaffold_572	665749	666090	342	1	KRTAP28	101
GeneScaffold_572	681428	681808	381	1	KRTAP28p	102
GeneScaffold_572	694624	695007	384	-1	KRTAP28p	103
GeneScaffold_572	699385	699729	345	1	KRTAP28	104
GeneScaffold_572	795213	795506	294	-1	KRTAP28	105
GeneScaffold_572	801500	801919	420	1	KRTAP28	106
GeneScaffold_572	818626	818937	312	-1	KRTAP28	107
GeneScaffold_572	821249	821608	360	1	KRTAP28	108

## Sheet: Cavia_CP
Region	Start	End	ORF length	Strand	Gene Name	Gene ID
scaffold_53	11263863	11264165	303	-1	KRTAP3	1
scaffold_53	11258515	11258817	303	-1	KRTAP3	2
scaffold_53	11273267	11273569	303	-1	KRTAP3	3
scaffold_53	11266454	11266786	333	-1	KRTAP3	4
scaffold_53	11293117	11293473	357	-1	KRTAP1	5
scaffold_53	11295575	11296096	522	-1	KRTAP1	6
scaffold_53	11301123	11301701	579	-1	KRTAP1	7
scaffold_53	11307168	11307614	447	-1	KRTAP1	8
scaffold_53	11310795	11311376	582	-1	KRTAP2	9
scaffold_53	11315506	11316027	522	-1	KRTAP2	10
scaffold_53	11332430	11332960	531	-1	KRTAP2	11
scaffold_53	11338223	11338621	399	-1	KRTAP2	12
scaffold_53	11350912	11351745	834	-1	KRTAP4	13
scaffold_53	11361709	11362281	573	-1	KRTAP4	14
scaffold_53	11369997	11370629	633	-1	KRTAP4	15
scaffold_53	11378679	11379476	798	-1	KRTAP4	16
scaffold_53	11390771	11391268	498	-1	KRTAP4	17
scaffold_53	11397855	11398397	543	-1	KRTAP4	18
scaffold_53	11401993	11402649	657	-1	KRTAP4	19
scaffold_53	11409087	11409608	522	-1	KRTAP4	20
scaffold_53	11448744	11449310	567	-1	KRTAP4	21
scaffold_53	11468833	11469234	402	-1	KRTAP4	22
scaffold_53	11482871	11483362	492	-1	KRTAP4	23
scaffold_53	11495491	11496102	612	-1	KRTAP4	24
scaffold_53	11510077	11510508	432	-1	KRTAP4	25
scaffold_53	11423850	11424518	669	-1	KRTAP4	26
scaffold_53	11430037	11430717	681	-1	KRTAP4	27
scaffold_2066	6946	7602	657	-1	KRTAP4p	28
scaffold_53	11517675	11518169	495	1	KRTAP9	29
scaffold_53	11522564	11523100	537	1	KRTAP9	30
scaffold_53	11530542	11531078	537	1	KRTAP9	31
scaffold_53	11538503	11539084	582	1	KRTAP9	32
scaffold_53	11548314	11548895	582	1	KRTAP9	33
scaffold_53	11559596	11560201	606	1	KRTAP9	34
scaffold_53	11565178	11565534	357	1	KRTAP9	35
scaffold_53	11575838	11576314	477	1	KRTAP9	36
scaffold_53	11584859	11585170	312	1	KRTAP9	37
scaffold_53	11597893	11598399	507	1	KRTAP9	38
scaffold_53	11605875	11606501	627	1	KRTAP9p	39
scaffold_53	11615276	11615491	216	1	KRTAP9p	40
scaffold_53	11637590	11639068	1479	-1	KRTAP16	41
scaffold_53	11644655	11644981	327	-1	KRTAP17	42
scaffold_92	6007244	6007870	627	-1	KRTAP5	43
scaffold_92	6017469	6018086	618	-1	KRTAP5	44
scaffold_92	6025882	6026580	699	-1	KRTAP5	45
scaffold_92	6035554	6036171	618	-1	KRTAP5	46
scaffold_92	6049152	6049766	615	-1	KRTAP5	47
scaffold_92	6073447	6074058	612	-1	KRTAP5	48
scaffold_92	6078571	6079179	609	1	KRTAP5	49
scaffold_92	6090526	6090894	369	1	KRTAP5p	50
scaffold_92	6101277	6101672	396	1	KRTAP5p	51
scaffold_92	5929935	5930201	267	-1	KRTAP5p	52
scaffold_92	5931785	5932306	522	-1	KRTAP5	53
scaffold_92	5940266	5940787	522	-1	KRTAP5	54
scaffold_92	5948764	5949225	462	-1	KRTAP5	55
scaffold_92	5957187	5957648	462	-1	KRTAP5	56
scaffold_92	5965592	5966053	462	-1	KRTAP5	57
scaffold_92	5974097	5974435	339	-1	KRTAP5p	58
scaffold_92	5983258	5983617	360	-1	KRTAP5p	59
scaffold_92	5998338	5999000	663	-1	KRTAP5	60
scaffold_2207	284	577	294	1	KRTAP12	61
scaffold_2207	7065	7430	366	1	KRTAP12	62
scaffold_90	328911	329597	687	-1	KRTAP10	63
scaffold_90	351838	352377	540	-1	KRTAP10	64
scaffold_90	363461	363826	366	1	KRTAP12	65
scaffold_90	369841	370674	834	1	KRTAP12	66
scaffold_90	370309	370590	282	1	KRTAP12	67
scaffold_90	377164	377457	294	1	KRTAP12	68
scaffold_90	383945	384226	282	1	KRTAP12	69
scaffold_90	390799	391164	366	1	KRTAP12	70
scaffold_90	397648	397929	282	1	KRTAP12	71
scaffold_90	404500	404793	294	1	KRTAP12	72
scaffold_90	411276	411641	366	1	KRTAP12	73
scaffold_90	420462	420749	288	-1	KRTAP12p	74
scaffold_90	432265	432978	714	-1	KRTAP10	75
scaffold_90	448128	448889	762	-1	KRTAP10	76
scaffold_90	458130	458843	714	-1	KRTAP10	77
scaffold_90	469820	470557	738	-1	KRTAP10	78
scaffold_90	481534	482256	723	-1	KRTAP10	79
scaffold_90	490216	490836	621	-1	KRTAP10	80
scaffold_90	502814	503839	1026	-1	KRTAP10p	81
scaffold_90	510354	511022	669	1	KRTAP10	82
scaffold_90	521605	522312	708	1	KRTAP10	83
scaffold_90	529155	529787	633	1	KRTAP10	84
scaffold_52	2474143	2474616	474	1	KRTAP11	85
scaffold_52	3299583	3299927	345	-1	KRTAP13	86
scaffold_52	3303159	3303659	501	1	KRTAP13	87
scaffold_52	3308725	3309249	525	-1	KRTAP13	88
scaffold_52	3314778	3315290	513	1	KRTAP13	89
scaffold_52	3328312	3328740	429	-1	KRTAP13p	90
scaffold_52	3343178	3343678	501	-1	KRTAP13p	91
scaffold_52	3373020	3373544	525	1	KRTAP13	92
scaffold_52	3391067	3391585	519	1	KRTAP13	93
scaffold_52	3464297	3465055	759	1	KRTAP24	99
scaffold_52	3423854	3424489	636	1	KRTAP26	100
scaffold_52	3400131	3400748	618	1	KRTAP27	101
scaffold_52	2527845	2528096	252	1	KRTAP7	103
scaffold_52	2548200	2548391	192	1	KRTAP8	104
scaffold_52	2653560	2653724	165	1	KRTAP21	107
scaffold_52	2659394	2659717	324	1	KRTAP21	108
scaffold_52	2673100	2673309	210	1	KRTAP21	109
scaffold_52	2799588	2799752	165	-1	KRTAP20	111
scaffold_52	2802768	2802899	132	-1	KRTAP20p	112
scaffold_52	2805558	2805710	153	-1	KRTAP20	113
scaffold_52	2814292	2814444	153	-1	KRTAP20p	114
scaffold_52	2828817	2829008	192	-1	KRTAP20	115
scaffold_52	2832072	2832194	123	-1	KRTAP20	116
scaffold_52	2835134	2835280	147	-1	KRTAP20	117
scaffold_52	2838298	2838444	147	-1	KRTAP20	118
scaffold_52	2860316	2860477	162	-1	KRTAP20	119
scaffold_52	2877219	2877377	159	-1	KRTAP20	120
scaffold_52	2882186	2882329	144	-1	KRTAP20	121
scaffold_52	2892520	2892678	159	-1	KRTAP20	122
scaffold_52	2895880	2896038	159	-1	KRTAP20	123
scaffold_52	2907197	2907355	159	-1	KRTAP20	124
scaffold_52	2913015	2913173	159	-1	KRTAP20	125
scaffold_52	2917902	2918042	141	-1	KRTAP20	126
scaffold_52	2923797	2923955	159	-1	KRTAP20	127
scaffold_52	2928791	2928955	165	-1	KRTAP20	128
scaffold_52	2934996	2935151	156	-1	KRTAP20	129
scaffold_52	2940049	2940195	147	-1	KRTAP20	130
scaffold_52	2946907	2947080	174	-1	KRTAP20	131
scaffold_52	2952143	2952298	156	-1	KRTAP20	132
scaffold_52	2955596	2955730	135	-1	KRTAP20	133
scaffold_52	2959972	2960133	162	-1	KRTAP20	134
scaffold_52	2967160	2967318	159	-1	KRTAP20	135
scaffold_52	2979818	2979970	153	-1	KRTAP20p	136
scaffold_52	2982652	2982798	147	-1	KRTAP20	137
scaffold_52	3024610	3024849	240	1	KRTAP6	139
scaffold_52	3036390	3036629	240	1	KRTAP6	140
scaffold_52	3045929	3046288	360	1	KRTAP6	141
scaffold_52	3046052	3046291	240	1	KRTAP6pa	142
scaffold_52	3050118	3050357	240	-1	KRTAP6	143
scaffold_52	3061594	3061812	219	-1	KRTAP6	144
scaffold_52	3267184	3267402	219	1	KRTAP6p	154
scaffold_13	32572982	32573296	315	-1	KRTAP28	156
scaffold_13	32574958	32575281	324	1	KRTAP28	157
scaffold_13	32586678	32587016	339	-1	KRTAP28	158
scaffold_13	32594685	32595071	387	-1	KRTAP28	159
scaffold_13	32602739	32603053	315	-1	KRTAP28	160
scaffold_13	32610704	32611033	330	-1	KRTAP28	161
scaffold_13	32618692	32619018	327	-1	KRTAP28	162
scaffold_13	32620684	32621016	333	1	KRTAP28	163
scaffold_13	32637522	32637863	342	-1	KRTAP28	164
scaffold_13	32639526	32639897	372	1	KRTAP28	165
scaffold_13	32652093	32652338	246	-1	KRTAP28	166
scaffold_13	32654249	32654473	225	1	KRTAP28	167
scaffold_13	32667846	32668133	288	1	KRTAP28	168
scaffold_13	32698235	32698582	348	-1	KRTAP28	169
scaffold_13	32746517	32746837	321	-1	KRTAP28	170
scaffold_13	32757052	32757387	336	-1	KRTAP28	171
scaffold_13	32759565	32759912	348	1	KRTAP28	172
scaffold_13	32771913	32772272	360	-1	KRTAP28	173
scaffold_13	32775430	32775747	318	1	KRTAP28p	174

## Sheet: Rabbit_OC
Region	Start	End	ORF length	Strand	Gene Name	Gene ID
14	160985572	160986075	504	-1	KRTAP11	1
14	159900066	159900860	795	-1	KRTAP26	2
14	160043154	160043663	510	-1	KRTAP13	3
14	159972454	159973170	717	-1	KRTAP13	4
14	159936818	159937438	621	-1	KRTAP27	5
14	159993310	159993867	558	1	KRTAP13	6
14	160047625	160048197	573	1	KRTAP13	7
14	159842149	159843048	900	-1	KRTAP24	8
14	159850175	159850483	309	-1	KRTAP25p	9
14	160007527	160007757	231	1	KRTAP13p	10
14	159945734	159946249	516	-1	KRTAP13p	11
19	42101306	42101749	444	-1	KRTAP2	12
19	42105933	42106334	402	-1	KRTAP2	13
19	42113969	42114370	402	-1	KRTAP2	14
19	42119378	42119779	402	-1	KRTAP2	15
19	42135655	42136338	684	-1	KRTAP4	16
19	42142121	42142771	651	-1	KRTAP4	17
19	42151602	42152240	639	-1	KRTAP4	18
19	42158064	42158687	624	-1	KRTAP4	19
19	42168286	42168891	606	-1	KRTAP4	20
19	42178625	42179101	477	-1	KRTAP4	21
19	42189395	42190006	612	-1	KRTAP4	22
19	42205242	42205823	582	-1	KRTAP4	23
19	42226011	42226757	747	-1	KRTAP4	24
19	42231222	42231698	477	-1	KRTAP4	25
19	42238775	42239341	567	-1	KRTAP4	26
19	42245237	42246031	795	-1	KRTAP4	27
19	42257233	42257775	543	-1	KRTAP4	28
19	42261504	42261815	312	-1	KRTAP4p	29
19	42267312	42267776	465	1	KRTAP9	30
19	42275168	42275602	435	1	KRTAP9	31
19	42284447	42284896	450	1	KRTAP9	32
19	42293130	42293594	465	1	KRTAP9	33
19	42300010	42300891	882	1	KRTAP9p	34
19	42315208	42315672	465	1	KRTAP9	35
19	42344590	42344898	309	-1	KRTAP17	36
19	42041653	42041958	306	-1	KRTAP3	37
19	42055040	42055345	306	-1	KRTAP3	38
19	42060345	42060650	306	-1	KRTAP3	39
19	42066961	42067263	303	-1	KRTAP3	40
19	42080511	42080897	387	-1	KRTAP1	41
19	42083091	42083642	552	-1	KRTAP1	42
19	42090001	42090579	579	-1	KRTAP1	43
19	42096028	42096465	438	-1	KRTAP1	44
19	42338087	42339514	1428	-1	KRTAP16	45
19	42332542	42333558	1017	-1	KRTAP29	46
GL019021	121793	122746	954	-1	KRTAP10	47
GL019021	139548	140405	858	-1	KRTAP10	48
GL019021	148080	149159	1080	-1	KRTAP10	49
GL019021	151549	152640	1092	1	KRTAP10p	50
GL019021	165053	165577	525	-1	KRTAP10	51
GL019021	180698	181621	924	1	KRTAP10	52
GL019021	188570	189499	930	1	KRTAP10p	53
GL019021	196537	197742	1206	1	KRTAP10	54
GL019021	206708	207541	834	1	KRTAP10	55
GL019021	78093	79046	954	-1	KRTAP10	56
GL019534	43003	43674	672	1	KRTAP5	57
GL019534	45440	45730	291	1	KRTAP5	58
GL019534	38264	38794	531	-1	KRTAP5	59
GL019534	31244	32233	990	-1	KRTAP5	60
AAGW02083323	4044	4637	594	1	KRTAP5	61
AAGW02083323	985	1743	759	-1	KRTAP5	62
GL019052	174004	175002	999	-1	KRTAP5p	63
GL019052	177427	177777	351	1	KRTAP5	64
GL019052	189060	189578	519	-1	KRTAP5	65
GL019052	192361	192864	504	1	KRTAP5	66
GL019052	199270	199896	627	-1	KRTAP5	67
GL019052	202198	202899	702	1	KRTAP5	68
GL019052	210516	212263	1748	1	KRTAP5	69
GL019052	219226	220053	828	-1	KRTAP5	70
GL019052	224318	224941	624	1	KRTAP5	71
GL019052	233006	233905	900	1	KRTAP5	72
AAGW02082928	5358	5861	504	1	KRTAP5	73
AAGW02082928	2106	2561	456	-1	KRTAP5	74
14	160028667	160029197	531	-1	KRTAP13p	76
14	160038033	160038575	543	1	KRTAP13	77
14	160271561	160271785	225	-1	KRTAP19	98
14	160319643	160319816	174	-1	KRTAP19	101
14	160342995	160343174	180	-1	KRTAP20	102
14	160386253	160386414	162	-1	KRTAP20	104
14	160392729	160392959	231	1	KRTAP6	105
14	160409655	160409897	243	1	KRTAP6	106
14	160421445	160421687	243	1	KRTAP6	107
14	160428961	160429203	243	-1	KRTAP6	108
14	160446944	160447186	243	-1	KRTAP6	109
14	160459367	160459591	225	-1	KRTAP6	110
14	160467296	160467538	243	-1	KRTAP6	111
14	160481353	160481595	243	-1	KRTAP6	112
14	160486089	160486259	171	1	KRTAP20	113
14	160492054	160492224	171	1	KRTAP20	114
14	160502469	160502657	189	1	KRTAP20	115
14	160558555	160558710	156	1	KRTAP20p	118
14	160567626	160567775	150	1	KRTAP20	120
14	160587730	160587903	174	1	KRTAP20	122
14	160742126	160742521	396	-1	KRTAP21	123
14	160764861	160765226	366	-1	KRTAP21	125
14	160775412	160775564	153	-1	KRTAP6p	126
14	160781735	160781965	231	-1	KRTAP21p	127
14	160783741	160784055	315	-1	KRTAP21	128
14	160879722	160879916	195	-1	KRTAP8	129
14	160900770	160901039	270	-1	KRTAP7	130
7	169359662	169359964	303	-1	KRTAP28	133
7	169364394	169364612	219	1	KRTAP28	134
7	169377417	169377722	306	1	KRTAP28	135
7	169387358	169387687	330	-1	KRTAP28	136
7	169397624	169397935	312	1	KRTAP28	137
7	169402873	169403097	225	1	KRTAP28	138
7	169409748	169410056	309	-1	KRTAP28	139
7	169412401	169412742	342	1	KRTAP28	140
7	169427253	169427537	285	1	KRTAP28	141
7	169432436	169432699	264	1	KRTAP28	142
7	169439323	169439619	297	-1	KRTAP28	143
7	169441964	169442272	309	1	KRTAP28	144
7	169460077	169460388	312	1	KRTAP28	145
7	169468778	169469062	285	-1	KRTAP28	146
7	169474991	169475311	321	-1	KRTAP28	147
7	169482374	169482586	213	-1	KRTAP28p	148
7	169484932	169485261	330	1	KRTAP28	149
7	169492401	169492640	240	-1	KRTAP28p	150
7	169494733	169494939	207	1	KRTAP28p	151
7	169552763	169553032	270	1	KRTAP28p	152
7	169593179	169593442	264	-1	KRTAP28	153
7	169615912	169616196	285	-1	KRTAP28p	154
7	169171128	169171442	315	-1	KRTAP28	155

[truncated: 12 more sheets: Dolphin_TT, Cow_BT, Pig_SS, Alpaca_VP, Horse_EC, Panda_AM, Bat_PV, Hedgehog_EE, Elephant_LA, Armadillo_DN, Sloth_CH, Wallaby_ME]
