# Supplementary material for: Mammalian keratin associated proteins (KRTAPs) subgenomes: disentangling hair diversity and adaptation to terrestrial and aquatic environments
Source: BMC Genomics. 2014 Sep 10;15(1):779. doi: 10.1186/1471-2164-15-779 (PMC4180150; doi:10.1186/1471-2164-15-779)
Supplement: Supplementary file 3 — Additional file 3: Table S3: Gene pairs under significant gene conversion, as detected by GeneConv program. (TXT 49 KB) [file 12864_2014_6484_MOESM3_ESM.txt]

Additional file 3 � Table 3 - Gene pairs under significant gene conversion, as detected by GeneConv program

# BC KA means Bonferroni-corrected KA (BLAST-like) Pvalues.
# KA Pvalues are NOT corrected for multiple pairwise comparisons.
# In the following table, BC Pvalues are KA Pvalues multiplied by 3.
# Num Poly  is the number of polymorphic sites in the fragment.
# Num Dif   is the number of mismatches within the fragment.
# Tot Difs  is the total number of mismatches between two sequences.
# MisM Pen  is the penalty per mismatch for these two sequences.

#   Seq/Names                		 		        Sim    BC KA    Aligned Offsets  Num  Num  Tot MisM
Alpaca              				                Pvalue   Pvalue   Begin  End   Len  Poly Dif Difs Pen.

GI  Vp6_KRTAP4  ;Vp7_KRTAP4    					0.0001  0.00813    47    273  227    15   0   12  None
GI  Vp7_KRTAP4  ;Vp8_KRTAP4    					0.0001  0.01426     1     52   52     8   0   18  None
GI  Vp34_KRTAP13;Vp36_KRTAP13  					0.0030  0.01586   133    182   50    25   0   68  None
GI  Vp34_KRTAP13;Vp44_KRTAP13  					0.0032  0.01944   133    182   50    25   0   67  None
GI  Vp37_KRTAP13;Vp41_KRTAP13  					0.0134  0.07349    22     51   30    11   0  113  None
GI  Vp39_KRTAP13;Vp41_KRTAP13  					0.0156  0.08332   291    310   20    12   0  106  None
GI  Vp40_KRTAP13;Vp41_KRTAP13  					0.0156  0.08332   291    310   20    12   0  106  None
GI  Vp35_KRTAP13;Vp39_KRTAP13  					0.0206  0.10216   133    175   43    19   0   74  None
GI  Vp35_KRTAP13;Vp40_KRTAP13  					0.0206  0.10216   133    175   43    19   0   74  None
GI  Vp36_KRTAP13;Vp41_KRTAP13  					0.0305  0.13910   328    336    9     8   0  131  None
GI  Vp41_KRTAP13;Vp44_KRTAP13  					0.0305  0.13910   328    336    9     8   0  131  None
GI  Vp36_KRTAP13;Vp39_KRTAP13  					0.0368  0.16083     2     42   41    17   0   78  None
GI  Vp36_KRTAP13;Vp40_KRTAP13  					0.0368  0.16083     2     42   41    17   0   78  None
GI  Vp39_KRTAP13;Vp44_KRTAP13  					0.0394  0.18672     2     42   41    17   0   77  None
GI  Vp40_KRTAP13;Vp44_KRTAP13  					0.0394  0.18672     2     42   41    17   0   77  None


Armadillo
GI  Dn11_K4;Dn19_K4  	  					     0.0000   0.00000    67    135   69    51   0   76  None
GI  Dn11_K4;Dn18_K4    					     0.0084   0.02280    37     67   31    19   0   99  None
GI  Dn12_K4;Dn19_K4    					     0.0084   0.02280    84    105   22    19   0   99  None
GI  Dn11_K4;Dn12_K4  	  					     0.0093   0.02616    49     82   34    22   0   87  None
GI  Dn11_K4;Dn15_K4    					     0.0413   0.09177   117    132   16    10   0  142  None
GI  Dn11_K4;Dn12_K4    					     0.0461   0.11401    84    105   22    19   0   87  None
GI  Dn21_k9;Dn23_k9   					     0.0000   0.00000   109    172   64    37   0  149  None
GI  Dn21_k9;Dn24_k9  						     0.0000   0.00000    64    124   61    36   0  135  None
GI  Dn21_k9;Dn23_k9  						     0.0000   0.00032   195    228   34    23   0  149  None
GI  Dn23_k9;Dn24_k9  						     0.0000   0.00056   298    372   75    71   0   54  None
GI  Dn21_k9;Dn24_k9  						     0.0005   0.00208     1     60   60    23   0  135  None
GI  Dn20_k9;Dn21_k9  						     0.0083   0.01843   375    387   13    12   0  189  None
GI  Dn20_k9;Dn24_k9  						     0.0000   0.03059   230    246   17    11   0  194  None
GI  Dn20_k9;Dn26_k9  						     0.0147   0.05409   101    115   15     8   0  225  None
GI  Dn41_k13;Dn44_K13  					     0.0286   0.04367    76     93   18     9   0  100  None
GI  Dn76_k20;Dn87_k20    					     0.0007   0.03409   148    180   33    20   0   21  None

Bat
GI  Pv15_k3;Pv16_k3  							0.0000  0.00000     1    171  171    49   0   79  None
GI  Pv14_k3;Pv15_k3  							0.0000  0.00000    24    123  100    24   0   87  None
GI  Pv14_k3;Pv16_k3  							0.0034  0.01074    24    123  100    24   0   50  None
GI  Pv14_k3;Pv17_k3  							0.0082  0.02385   204    218   15    12   0   81  None
GI  Pv14_k3;Pv17_k3  							0.0082  0.02385   249    262   14    12   0   81  None
GI  Pv22_k4;Pv31_k4  							0.0000  0.00008   162    213   52    24   0   65  None
GI  Pv22_k4;Pv32_k4  							0.0000  0.00008   162    213   52    24   0   65  None
GI  Pv22_k4;Pv27_k4  							0.0002  0.00176   162    198   37    15   0   78  None
GI  Pv21_k4;Pv22_k4  							0.0002  0.00229   162    198   37    15   0   77  None
GI  Pv22_k4;Pv31_k4  							0.0009  0.00960   217    243   27    17   0   65  None
GI  Pv22_k4;Pv32_k4  							0.0009  0.00960   217    243   27    17   0   65  None
GI  Pv21_k4;Pv33_k4  							0.0011  0.01051    22     41   20    13   0   78  None
GI  Pv27_k4;Pv31_k4  							0.0062  0.04304     1     78   78    45   0   24  None
GI  Pv27_k4;Pv32_k4  							0.0062  0.04304     1     78   78    45   0   24  None
GI  Pv48_k10;Pv53_k10  						0.0000  0.00013   685    804  120    15   0   41  None
GI  Pv36_k10;Pv48_k10  						0.0008  0.03499   442    492   51    27   0   19  None
GI  Pv73_k20;Pv77_k20  						0.0014  0.02267   189    232   44    13   0   18  None
GI  Pv66_k21;Pv98_k21   						0.0000  0.00077    12     33   22    13   0   49  None
GI  Pv98_k21;Pv100_k21  						0.0000  0.00077    12     33   22    13   0   49  None
GI  Pv98_k21;Pv101_k21  						0.0000  0.00077    12     33   22    13   0   49  None
GI  Pv98_k21;Pv102_k21  						0.0000  0.00077    12     33   22    13   0   49  None

Callitrix
GI  9CJ_K3;12CJ_K3   						     0.0001  0.00052    66    115   50    15   0   66  None
GI  10CJ_K3;12CJ_K3  						     0.0001  0.00229    66    114   49    14   0   64  None
GI  17CJ_kK4;20CJ_kK4  						0.0000  0.00000   531    663  133    50   0   92  None
GI  15CJ_kK4;20CJ_kK4  						0.0000  0.00000   520    663  144    52   0   84  None
GI  16CJ_kK4;17CJ_kK4  						0.0000  0.00000   394    499  106    42   0   85  None
GI  18CJ_kK4;20CJ_kK4  						0.0000  0.00000   577    705  129    42   0   84  None
GI  16CJ_kK4;20CJ_kK4  						0.0000  0.00000   100    169   70    28   0   89  None
GI  17CJ_kK4;19CJ_kK4  						0.0001  0.00016   117    172   56    21   0   93  None
GI  14CJ_kk4;17CJ_kK4  						0.0001  0.00022   112    138   27    14   0  118  None
GI  14CJ_kk4;18CJ_kK4  						0.0008  0.00221   112    138   27    14   0  108  None
GI  18CJ_kK4;19CJ_kK4  						0.0008  0.00266   117    172   56    21   0   81  None
GI  14CJ_kk4;15CJ_kK4  						0.0008  0.00272   112    138   27    14   0  107  None
GI  16CJ_kK4;18CJ_kK4  						0.0008  0.00348   457    499   43    16   0   97  None
GI  17CJ_kK4;19CJ_kK4  						0.0009  0.00352   433    460   28    17   0   93  None
GI  15CJ_kK4;19CJ_kK4  						0.0009  0.00409   117    172   56    21   0   79  None
GI  15CJ_kK4;16CJ_kK4  						0.0010  0.00426   457    499   43    16   0   96  None
GI  18CJ_kK4;19CJ_kK4  						0.0042  0.01794   403    453   51    18   0   81  None
GI  15CJ_kK4;19CJ_kK4  						0.0063  0.02587   403    453   51    18   0   79  None
GI  16CJ_kK4;19CJ_kK4  						0.0082  0.03389   433    460   28    17   0   81  None
GI  14CJ_kk4;20CJ_kK4  						0.0097  0.03855    73     93   21    10   0  115  None
GI  49CJ_kK10;57CJ_kK10  						0.0000  0.00000   277   1056  780    85   0   56  None
GI  49CJ_kK10;50CJ_kK10  						0.0000  0.00000  1042   1075   34    23   0  149  None
GI  48CJ_kK10;50CJ_kK10  						0.0000  0.00000  1030   1087   58    35   0  109  None
GI  50CJ_kK10;55CJ_kK10  						0.0000  0.00001  1042   1087   46    27   0  124  None
GI  46CJ_kK10;50CJ_kK10  						0.0000  0.00001  1030   1087   58    35   0  102  None
GI  50CJ_kK10;51CJ_kK10  						0.0000  0.00003  1090   1146   57    27   0  119  None
GI  50CJ_kK10;56CJ_kK10  						0.0000  0.00004  1047   1087   41    26   0  121  None
GI  51CJ_kK10;52CJ_kK10  						0.0000  0.00005   198    667  470    87   0   43  None
GI  50CJ_kK10;51CJ_kK10  						0.0000  0.00006  1042   1086   45    26   0  119  None
GI  50CJ_kK10;56CJ_kK10  						0.0000  0.00007  1089   1137   49    25   0  121  None
GI  49CJ_kK10;52CJ_kK10  						0.0000  0.00009   261    312   52    38   0   87  None
GI  48CJ_kK10;57CJ_kK10  						0.0000  0.00012   209    274   66    35   0   92  None
GI  49CJ_kK10;54CJ_kK10  						0.0000  0.00012   250    312   63    46   0   73  None
GI  48CJ_kK10;50CJ_kK10  						0.0000  0.00013  1089   1146   58    28   0  109  None
GI  50CJ_kK10;54CJ_kK10  						0.0000  0.00016  1089   1146   58    28   0  108  None
GI  49CJ_kK10;51CJ_kK10  						0.0000  0.00019   261    312   52    38   0   84  None
GI  47CJ_kK10;50CJ_kK10  						0.0000  0.00020  1040   1087   48    29   0  104  None
GI  47CJ_kK10;49CJ_kK10  						0.0000  0.00028   250    312   63    46   0   70  None
GI  48CJ_kK10;49CJ_kK10  						0.0000  0.00037   250    312   63    46   0   69  None
GI  50CJ_kK10;52CJ_kK10  						0.0000  0.00037  1089   1146   58    28   0  104  None
GI  49CJ_kK10;55CJ_kK10  						0.0001  0.00038   250    289   40    34   0   89  None
GI  47CJ_kK10;50CJ_kK10  						0.0002  0.00121  1092   1146   55    26   0  104  None
GI  47CJ_kK10;54CJ_kK10  						0.0002  0.00144   205    681  477    92   0   33  None
GI  54CJ_kK10;57CJ_kK10  						0.0002  0.00161   231    274   44    29   0   94  None
GI  46CJ_kK10;50CJ_kK10  						0.0003  0.00177  1092   1146   55    26   0  102  None
GI  55CJ_kK10;57CJ_kK10  						0.0005  0.00276   244    274   31    24   0  106  None
GI  47CJ_kK10;57CJ_kK10  						0.0005  0.00290   231    274   44    29   0   91  None
GI  50CJ_kK10;54CJ_kK10  						0.0008  0.00358  1051   1087   37    23   0  108  None
GI  52CJ_kK10;57CJ_kK10  						0.0009  0.00426   277    312   36    23   0  107  None
GI  56CJ_kK10;57CJ_kK10  						0.0010  0.00476   231    273   43    28   0   91  None
GI  48CJ_kK10;52CJ_kK10  						0.0010  0.00619  1051   1185  135    63   0   43  None
GI  50CJ_kK10;57CJ_kK10  						0.0010  0.00624   640    672   33    11   0  169  None
GI  51CJ_kK10;54CJ_kK10  						0.0011  0.00691   261    669  409    61   0   44  None
GI  50CJ_kK10;52CJ_kK10  						0.0012  0.00711  1051   1087   37    23   0  104  None
GI  51CJ_kK10;57CJ_kK10  						0.0013  0.00841   277    312   36    23   0  103  None
GI  49CJ_kK10;55CJ_kK10  						0.0035  0.01802  1039   1075   37    26   0   89  None
GI  48CJ_kK10;54CJ_kK10  						0.0040  0.02087   231    330  100    63   0   39  None
GI  50CJ_kK10;57CJ_kK10  						0.0043  0.02272   184    205   22    10   0  169  None
GI  47CJ_kK10;50CJ_kK10  						0.0046  0.02319   624    690   67    21   0  104  None
GI  56CJ_kK10;57CJ_kK10  						0.0070  0.03449   276    312   37    24   0   91  None
GI  54CJ_kK10;57CJ_kK10  						0.0072  0.03577   277    312   36    23   0   94  None
GI  48CJ_kK10;57CJ_kK10  						0.0106  0.04862   277    312   36    23   0   92  None
GI  52CJ_kK10;56CJ_kK10  						0.0118  0.05281  1051   1137   87    49   0   46  None
GI  50CJ_kK10;56CJ_kK10  						0.0127  0.05404  1174   1191   18    16   0  121  None
GI  64CJ_kK13;65CJ_kK13  						0.0008  0.00855    88    108   21    12   0   51  None
GI  62CJ_kK13;65CJ_kK13  						0.0016  0.01631    88    108   21    12   0   49  None

Cavia

GI  Cp5_k1;Cp8_k1  							0.0000  0.00000   157    304  148    29   0   39  None
GI  Cp7_k1;Cp8_k1  							0.0001  0.00349     1     49   49    11   0   55  None
GI  Cp6_k1;Cp8_k1  							0.0004  0.00492     1     49   49    11   0   54  None
GI  Cp1_k3;Cp3_k3  							0.0000  0.00130     1     72   72    18   0   47  None
GI  Cp2_k3;Cp3_k3  							0.0000  0.00130     1     72   72    18   0   47  None
GI  Cp18_k4;Cp22_k4  							0.0000  0.00000    94    429  336    39   0   59  None
GI  Cp17_k4;Cp22_k4  							0.0000  0.00000    94    429  336    39   0   56  None
GI  Cp18_k4;Cp27_k4  							0.0000  0.00001   109    429  321    33   0   56  None
GI  Cp17_k4;Cp27_k4  							0.0000  0.00004   109    429  321    33   0   53  None
GI  Cp17_k4;Cp19_k4  							0.0000  0.00012     1    111  111    23   0   66  None
GI  Cp18_k4;Cp24_k4  							0.0000  0.00014   220    429  210    30   0   54  None
GI  Cp18_k4;Cp19_k4  							0.0000  0.00029    28    111   84    20   0   70  None
GI  Cp16_k4;Cp24_k4  							0.0001  0.00053     1    111  111    23   0   62  None
GI  Cp17_k4;Cp24_k4  							0.0001  0.00071   220    429  210    30   0   50  None
GI  Cp14_k4;Cp17_k4  							0.0002  0.00140   817    933  117    50   0   31  None
GI  Cp13_k4;Cp22_k4  						     0.0002  0.00154   220    429  210    30   0   48  None
GI  Cp18_k4;Cp23_k4   						0.0002  0.00155    94    239  146    23   0   59  None
GI  Cp18_k4;Cp20_k4  							0.0002  0.00168   220    249   30    20   0   65  None
GI  Cp13_k4;Cp19_k4  							0.0002  0.00307     1    111  111    23   0   57  None
GI  Cp18_k4;Cp21_k4  							0.0003  0.00417   232    429  198    22   0   58  None
GI  Cp17_k4;Cp23_k4  							0.0004  0.00429    94    239  146    23   0   56  None
GI  Cp13_k4;Cp27_k4  							0.0004  0.00477   220    429  210    30   0   45  None
GI  Cp17_k4;Cp20_k4  							0.0004  0.00611   220    249   30    20   0   61  None
GI  Cp13_k4;Cp24_k4  							0.0010  0.01401   220    429  210    30   0   42  None
GI  Cp17_k4;Cp21_k4  							0.0011  0.01475   232    429  198    22   0   54  None
GI  Cp16_k4;Cp20_k4  							0.0016  0.02046     1     94   94    15   0   70  None
GI  Cp16_k4;Cp19_k4  							0.0018  0.02096     1    111  111    23   0   51  None
GI  Cp15_k4;Cp17_k4  							0.0019  0.02360   824    933  110    45   0   28  None
GI  Cp15_k4;Cp20_k4  							0.0020  0.02684     1     94   94    15   0   69  None
GI  Cp13_k4;Cp20_k4  							0.0021  0.02710   220    249   30    20   0   56  None
GI  Cp13_k4;Cp14_k4  							0.0021  0.02752   817    933  117    50   0   25  None
GI  Cp17_k4;Cp24_k4  							0.0021  0.02834     1    111  111    23   0   50  None
GI  Cp18_k4;Cp24_k4  							0.0046  0.04748    28    111   84    20   0   54  None
GI  Cp15_k4;Cp24_k4  							0.0053  0.04885     1     96   96    17   0   61  None
GI  Cp47_k5;Cp53_k5  							0.0007  0.03737   697    756   60    13   0   42  None
GI  Cp80_k10;Cp82_k10  						0.0002  0.00634   181    327  147    13   0   86  None
GI  Cp75_k10;Cp82_k10  						0.0003  0.00812   631    708   78    22   0   59  None
GI  Cp80_k10;Cp84_k10  						0.0006  0.01618   373    400   28    15   0   75  None
GI  Cp75_k10;Cp79_k10  						0.0009  0.01847   631    708   78    22   0   56  None
GI  Cp63_k10;Cp79_k10  						0.0009  0.02017   556    708  153    40   0   33  None
GI  Cp79_k10;Cp82_k10  						0.0010  0.02152   115    340  226    44   0   30  None
GI  Cp79_k10;Cp80_k10  						0.0011  0.02222   181    327  147    13   0   81  None
GI  Cp76_k10;Cp80_k10  						0.0018  0.02811   181    327  147    13   0   80  None
GI  Cp63_k10;Cp76_k10  						0.0018  0.03153   568    708  141    35   0   36  None
GI  Cp64_k10;Cp75_k10  						0.0029  0.04052   631    708   78    22   0   53  None
GI  Cp89_k13;Cp93_k13  						0.0072  0.03982     1    121  121    48   0   32  None
GI  Cp107_k21;Cp108_k21  						0.0008  0.00857    22     63   42     8   0   28  None


Cow

GI  Bt26_k1;Bt27_k1                                  0.0001  0.00102     1     72   72    11   0   30  None
GI  Bt25_k1;Bt27_k1                                  0.0002  0.00700    57     72   16     6   0   37  None
GI  Bt24_k1;Bt26_k1                                  0.0011  0.02261   172    531  360    26   0   12  None
GI  Bt21_k3;Bt23_k3                                  0.0044  0.02605     1     28   28    10   0   55  None
GI  Bt20_k3;Bt23_k3                                  0.0062  0.04083    50    123   74     9   0   57  None
GI  Bt20_k3;Bt23_k3                                  0.0062  0.04083     1     27   27     9   0   57  None
GI  Bt36_k4;Bt37_k4                                  0.0000  0.00585    52    273  222    40   0   25  None
GI  Bt37_k4;Bt39_k4                                  0.0001  0.01687    52    273  222    40   0   23  None
GI  Bt37_k4;Bt42_k4                                  0.0001  0.02321    79    226  148    28   0   31  None
GI  Bt32_k4;Bt37_k4                                  0.0001  0.02376    94    240  147    29   0   30  None
GI  Bt35_k4;Bt37_k4                                  0.0001  0.02376    94    240  147    29   0   30  None
GI  Bt37_k4;Bt38_k4                                  0.0002  0.03490    52    208  157    28   0   30  None
GI  Bt84_k10;Bt93_k10                                0.0000  0.00003   725    819   95    37   0   71  None
GI  Bt89_k10;Bt91_k10                                0.0000  0.00086   724    834  111    44   0   52  None
GI  Bt84_k10;Bt89_k10                                0.0002  0.00303   725    778   54    29   0   69  None
GI  Bt84_k10;Bt91_k10                                0.0005  0.00637   725    778   54    29   0   66  None
GI  Bt78_k10;Bt90_k10                                0.0008  0.00903   778    892  115    31   0   61  None
GI  Bt84_k10;Bt88_k10                                0.0015  0.01699   725    768   44    23   0   75  None
GI  Bt85_k10;Bt90_k10                                0.0023  0.02126   764    910  147    50   0   37  None
GI  Bt83_k10;Bt93_k10                                0.0029  0.02486   301    369   69    35   0   51  None
GI  Bt84_k10;Bt90_k10                                0.0032  0.02606   764    819   56    16   0   96  None
GI  Bt78_k10;Bt83_k10                                0.0062  0.04424   301    346   46    30   0   56  None
GI  Bt76_k12;Bt96_k12                                0.0004  0.00264   415    471   57    28   0   58  None
GI  Bt79_k12;Bt82_k12                                0.0008  0.00520   310    339   30    24   0   63  None
GI  Bt139_k13;Bt141_k13                              0.0025  0.00851    61    123   63    19   0   84  None


Elephant

GI  La17_k1;La19_k1  							0.0001  0.00189     1     85   85    13   0   43  None
GI  La18_k1;La20_k1  							0.0001  0.00221     1    472  472    57   0   12  None
GI  La26_k4;La32_k4  							0.0000  0.00000    12    148  137    39   0   86  None
GI  La30_k4;La31_k4  							0.0000  0.00000   606    717  112    49   0   65  None
GI  La25_k4;La30_k4  							0.0004  0.00212   649    717   69    36   0   61  None
GI  La27_k4;La32_k4  							0.0004  0.00265    12    103   92    23   0   87  None
GI  La25_k4;La32_k4  							0.0005  0.00399    12    102   91    22   0   88  None
GI  La26_k4;La30_k4  							0.0010  0.00702   656    717   62    29   0   68  None
GI  La29_k4;La32_k4  							0.0011  0.00739    82    148   67    21   0   88  None
GI  La27_k4;La30_k4  							0.0047  0.02064   656    717   62    29   0   63  None
GI  La26_k4;La27_k4  							0.0064  0.02792   577    759  183    77   0   24  None
GI  La25_k4;La31_k4  							0.0094  0.04087   649    717   69    36   0   49  None
GI  La86_K6;La83_K6p  						0.0024  0.04100    40     81   42     4   0   21  None
GI  La46_K10;La50_K10  						0.0000  0.00005   316    415  100    18   0  172  None
GI  La48_K10;La50_K10  						0.0000  0.00009    96    141   46    18   0  169  None
GI  La48_K10;La52_K10  						0.0003  0.00039   381    477   97    25   0  127  None
GI  La47_K10;La48_K10  						0.0006  0.00142   112    198   87    31   0  100  None
GI  La46_K10;La50_K10  						0.0029  0.00810   790    819   30    13   0  172  None
GI  La47_K10;La52_K10  						0.0075  0.01736   649    690   42    30   0   87  None
GI  La46_K10;La47_K10  						0.0092  0.02551   940   1050  111    38   0   68  None
GI  La47_K10;La50_K10  						0.0139  0.03375   112    141   30    14   0  152  None
GI  La49_K10;La50_K10  						0.0153  0.03837    91    121   31    12   0  167  None
GI  La53_K12;La58_K12  						0.0014  0.01147   169    204   36    19   0   49  None
GI  La54_K12;La55_K12  						0.0030  0.01990   415    450   36    22   0   42  None
GI  La108_k13;La118_k13  						0.0006  0.00201   338    354   17    12   0  177  None
GI  La107_k13;La113_k13  						0.0017  0.00712   104    150   47    35   0   75  None
GI  La108_k13;La113_k13  						0.0017  0.00712   104    150   47    35   0   75  None
GI  La105_k13;La107_k13  						0.0020  0.00869   265    286   22    17   0  133  None
GI  La105_k13;La112_k13  						0.0132  0.03993   265    286   22    17   0  121  None
GI  La107_k13;La108_k13  						0.0142  0.04188    97    156   60    46   0   50  None
GI  La67_K19;La99_K19   						0.0000  0.00005    46    165  120    26   0   38  None
GI  La67_K19;La102_K19  						0.0000  0.00099    73    165   93    21   0   38  None
GI  La67_K19;La101_K19  						0.0024  0.01426    56    105   50    11   0   51  None
GI  La74_K21;La75_K21  						0.0005  0.00386   308    321   14     6   0   60  None

Gibbon

GI  Nl20_K4;Nl47_k4  							0.0000  0.00007   712    765   54    33   0   56  None
GI  Nl25_K4;Nl44_k4  							0.0006  0.00260   334    360   27    10   0  105  None
GI  Nl44_k4;Nl46_k4  							0.0023  0.01329   340    424   85    27   0   48  None
GI  Nl44_k4;Nl47_k4  							0.0040  0.02180   712    750   39    22   0   55  None
GI  Nl44_k4;Nl46_k4  							0.0051  0.03053   670    723   54    25   0   48  None
GI  Nl25_K4;Nl43_k4  							0.0107  0.04958   334    360   27    10   0   92  None
GI  Nl84_k6;Nl90_k6  							0.0041  0.02412   217    243   27     9   0   28  None
GI  Nl83_k6;Nl90_k6  							0.0062  0.02895    36     84   49     6   0   35  None
GI  Nl83_k6;Nl84_k6  							0.0100  0.04533   268    285   18     6   0   34  None
GI  Nl74_k10;Nl81_k10  						0.0000  0.00004    52    189  138    44   0   61  None
GI  Nl69_k10;Nl73_k10  						0.0001  0.00042  1066   1146   81    29   0   77  None
GI  Nl73_k10;Nl77_k10  						0.0001  0.00084  1066   1143   78    26   0   81  None
GI  Nl77_k10;Nl80_k10  						0.0004  0.00252   229    477  249    43   0   50  None
GI  Nl68_k10;Nl73_k10  						0.0005  0.00329  1060   1104   45    20   0   92  None
GI  Nl70_k10;Nl73_k10  						0.0006  0.00394   297    489  193    22   0   85  None
GI  Nl68_k10;Nl74_k10  						0.0010  0.00652   180    309  130    45   0   45  None
GI  Nl70_k10;Nl77_k10  						0.0016  0.01029   193    477  285    55   0   36  None
GI  Nl70_k10;Nl80_k10  						0.0019  0.01261   229    489  261    46   0   42  None
GI  Nl72_k10;Nl73_k10  						0.0023  0.01513  1060   1107   48    23   0   76  None
GI  Nl66_k10;Nl67_k10  						0.0030  0.02122   168    489  322    72   0   26  None
GI  Nl69_k10;Nl81_k10  						0.0034  0.02293   169    226   58    23   0   74  None
GI  Nl68_k10;Nl70_k10  						0.0041  0.02765   184    309  126    42   0   43  None
GI  Nl67_k10;Nl80_k10  						0.0047  0.03161   195    471  277    50   0   36  None
GI  Nl74_k10;Nl77_k10  						0.0047  0.03161   193    369  177    50   0   36  None
GI  Nl73_k10;Nl80_k10  						0.0049  0.03210   297    489  193    22   0   75  None
GI  Nl67_k10;Nl73_k10  						0.0049  0.03210  1064   1107   44    22   0   75  None
GI  Nl1117_K28;Nl123_K28  						0.0000  0.00535    94    255  162    21   0   21  None
GI  Nl1117_K28;Nl124_K28  						0.0000  0.00535    94    255  162    21   0   21  None
GI  Nl1117_K28;Nl126_K28  						0.0000  0.00764    94    237  144    13   0   29  None

Gorilla

GI  Gg36_k9;Gg41_k9  							0.0000  0.00000     1    162  162    32   0   64  None
GI  Gg39_k9;Gg41_k9  							0.0000  0.00000    17    108   92    25   0   69  None
GI  Gg37_k9;Gg41_k9  							0.0000  0.00000     1     96   96    25   0   68  None
GI  Gg37_k9;Gg38_k9  							0.0000  0.00000   418    738  321    62   0   34  None
GI  Gg39_k9;Gg71_k9  							0.0000  0.00001   464    693  230    32   0   49  None
GI  Gg38_k9;Gg39_k9  							0.0000  0.00002   418    637  220    43   0   38  None
GI  Gg38_k9;Gg41_k9  							0.0001  0.00080    76    202  127    11   0   83  None
GI  Gg36_k9;Gg38_k9  							0.0002  0.00098   418    589  172    39   0   33  None
GI  Gg37_k9;Gg71_k9  							0.0011  0.00921   464    637  174    24   0   43  None
GI  Gg71_k9;Gg72_k9  							0.0012  0.01115   564    693  130    29   0   36  None
GI  Gg41_k9;Gg72_k9  							0.0022  0.01759    28     72   45    12   0   69  None
GI  Gg36_k9;Gg71_k9  							0.0086  0.04793   464    589  126    20   0   44  None
GI  Gg13_k21;Gg14_k21  						0.0074  0.03955   267    273    7     4   0   47  None


Hedgehog

GI  Ee35_k3;Ee38_k3  							0.0000  0.00000     1    123  123    30   0   50  None
GI  Ee36_k3;Ee38_k3  							0.0000  0.00000     1    123  123    30   0   50  None
GI  Ee12_K4;Ee26_k4  							0.0026  0.04376   100    124   25     8   0   60  None
GI  Ee13_K5;Ee9_K5   							0.0000  0.00000    39    180  142   107   0   49  None
GI  Ee16_K5;Ee9_K5   							0.0000  0.00000    25    168  144   109   0   40  None
GI  Ee16_K5;Ee17_K5  							0.0000  0.00000   643    684   42    13   0  161  None
GI  Ee13_K5;Ee16_K5  							0.0000  0.00000    39    168  130    98   0   35  None
GI  Ee13_K5;Ee17_K5  							0.0000  0.00000   643    684   42    13   0  149  None
GI  Ee17_K5;Ee9_K5   							0.0000  0.00002   425    483   59     7   0  171  None
GI  Ee17_K5;Ee9_K5   							0.0013  0.00350   485    549   65     5   0  171  None
GI  Ee16_K5;Ee17_K5  							0.0144  0.04223   455    513   59     5   0  161  None
GI  Ee20_K9;Ee27_k9  							0.0000  0.00002   370    633  264    59   0   25  None
GI  Ee23_K9;Ee42_K9  							0.0000  0.00028   412    489   78    37   0   33  None
GI  Ee24_K9;Ee42_K9  							0.0000  0.00028   412    489   78    37   0   33  None
GI  Ee39_k9;Ee42_K9  							0.0000  0.00083   433    510   78    31   0   36  None
GI  Ee27_k9;Ee39_k9  							0.0000  0.00244   138    175   38    12   0   67  None
GI  Ee23_K9;Ee39_k9  							0.0000  0.00337   433    489   57    27   0   37  None
GI  Ee24_K9;Ee39_k9  							0.0000  0.00337   433    489   57    27   0   37  None
GI  Ee20_K9;Ee42_K9  							0.0025  0.01903    28     33    6     6   0   85  None
GI  Ee20_K9;Ee39_k9  							0.0032  0.02335   140    162   23    10   0   67  None
GI  Ee22_K9;Ee28_k9  							0.0034  0.02592   154    189   36    11   0   63  None
GI  Ee28_k9;Ee39_k9  							0.0044  0.03128   140    162   23    10   0   66  None
GI  Ee22_K9;Ee39_k9  							0.0048  0.03497   435    483   49    22   0   37  None
GI  Ee28_k9;Ee42_K9  							0.0056  0.04138    28     33    6     6   0   83  None
GI  Ee67_k13;Ee68_k13  						0.0034  0.01680   163    232   70    34   0   45  None
GI  Ee68_k13;Ee69_k13  						0.0130  0.04159   133    193   61    29   0   48  None
GI  Ee67_k13;Ee68_k13  						0.0133  0.04277   421    487   67    31   0   45  None
GI  Ee83_k19;Ee84_k19  						0.0027  0.00978   118    163   46    11   0   48  None
GI  Ee76_k19;Ee83_k19  						0.0077  0.03191   215    229   15    14   0   37  None
GI  Ee90_k21;Ee85_k21  						0.0000  0.00041   245    259   15    12   0   50  None
GI  Ee91_k21;Ee85_k21  						0.0020  0.01728   112    129   18     5   0   64  None
GI  Ee85_k21;Ee80_k21  						0.0020  0.01728   112    129   18     5   0   64  None
GI  Ee90_k21;Ee85_k21  						0.0047  0.03661   262    363  102     8   0   50  None
GI  Ee100_k28;Ee104_k28  						0.0001  0.02303   217    303   87    22   0   16  None

Horse
GI  Ec110_k3;Ec113_k3  						0.0020  0.01180    16     43   28     9   0   68  None
GI  Ec95_k4;Ec97_k4   						0.0032  0.02501   109    153   45    23   0   48  None
GI  Ec93_k4;Ec95_k4   						0.0041  0.03128   262    294   33    22   0   49  None
GI  Ec94_k4;Ec95_k4   						0.0041  0.03128   262    294   33    22   0   49  None
GI  Ec97_k4;Ec99_k4   						0.0071  0.04718    97    156   60    37   0   30  None
GI  Ec120_k5;Ec129_k5  						0.0000  0.00154   724   1005  282    10   0   45  None
GI  Ec124_k5;Ec129_k5  						0.0000  0.00154   724   1005  282    10   0   45  None
GI  Ec121_k5;Ec129_k5  						0.0000  0.00288   724   1005  282    10   0   44  None
GI  Ec83_k9;Ec88_k9  							0.0000  0.03308     1     63   63    10   0   14  None
GI  Ec84_k9;Ec85_k9  							0.0000  0.04388    94    174   81    12   0   12  None
GI  Ec85_k9;Ec89_k9  							0.0000  0.04388    94    174   81    12   0   12  None
GI  Ec65_k10;Ec66_k10  						0.0000  0.00041   589    603   15    12   0   83  None
GI  Ec62_k10;Ec65_k10  						0.0001  0.00263   589    603   15    12   0   78  None
GI  Ec64_k10;Ec65_k10  						0.0001  0.00508   589    603   15    12   0   76  None
GI  Ec62_k10;Ec78_k10  						0.0002  0.00872   109    198   90    29   0   39  None
GI  Ec63_k10;Ec65_k10  						0.0008  0.02261   589    603   15    12   0   71  None
GI  Ec58_k10;Ec65_k10  						0.0013  0.03891   589    603   15    12   0   69  None
GI  Ec65_k10;Ec78_k10  						0.0017  0.04246   223    232   10     9   0   81  None
GI  Ec67_k12;Ec71_k12  						0.0000  0.00001   380    444   65    15   0   97  None
GI  Ec68_k12;Ec73_k12  						0.0000  0.00008    55    123   69    39   0   46  None
GI  Ec70_k12;Ec71_k12  						0.0000  0.00033   380    423   44    11   0  101  None
GI  Ec68_k12;Ec75_k12  						0.0003  0.00221    55    136   82    47   0   32  None
GI  Ec73_k12;Ec75_k12  						0.0003  0.00385    28    123   96    50   0   29  None
GI  Ec71_k12;Ec76_k12  						0.0012  0.01035     1    123  123    56   0   24  None
GI  Ec68_k12;Ec77_k12  						0.0050  0.02786   380    424   45    12   0   81  None
GI  Ec68_k12;Ec70_k12  						0.0054  0.03061   427    468   42    11   0   85  None
GI  Ec76_k12;Ec77_k12  						0.0063  0.03869   310    321   12     9   0   94  None
GI  Ec68_k12;Ec74_k12  						0.0064  0.04018    55    106   52    28   0   41  None
GI  Ec67_k12;Ec73_k12  						0.0069  0.04515   391    444   54     8   0   99  None
GI  Ec14_k13;Ec22_k13  						0.0007  0.00762    73    168   96    31   0   61  None
GI  Ec20_k13;Ec22_k13  						0.0017  0.01126    73    157   85    26   0   69  None
GI  Ec24_k19;Ec28_k19  						0.0019  0.01110   223    261   39    20   0   39  None
GI  Ec52_k21;Ec55_k21  						0.0054  0.04144     1     24   24    11   0   42  None

Microcebus

GI  Mm27_k4;Mm42_k4  							0.0000  0.00000   604    708  105    37   0   98  None
GI  Mm40_k4;Mm65_K4  							0.0000  0.00000    37    273  237    47   0   72  None
GI  Mm6_K4;Mm40_k4   							0.0000  0.00000    37     93   57    33   0   91  None
GI  Mm28_K4;Mm65_K4  							0.0000  0.00000    37    273  237    47   0   69  None
GI  Mm41_k4;Mm65_K4  							0.0000  0.00000    37    273  237    47   0   69  None
GI  Mm6_K4;Mm28_K4   							0.0000  0.00000    37     93   57    33   0   88  None
GI  Mm6_K4;Mm41_k4   							0.0000  0.00000    37     93   57    33   0   88  None
GI  Mm30_K4;Mm40_k4  							0.0000  0.00000    40     96   57    33   0   84  None
GI  Mm28_K4;Mm30_K4  							0.0000  0.00000    40     96   57    33   0   81  None
GI  Mm30_K4;Mm41_k4  							0.0000  0.00000    40     96   57    33   0   81  None
GI  Mm28_K4;Mm42_k4  							0.0000  0.00000   568    705  138    52   0   57  None
GI  Mm41_k4;Mm42_k4  							0.0000  0.00000   568    705  138    52   0   57  None
GI  Mm40_k4;Mm42_k4  							0.0000  0.00000   565    705  141    55   0   54  None
GI  Mm42_k4;Mm65_K4  							0.0000  0.00000   253    294   42    17   0  116  None
GI  Mm6_K4;Mm30_K4   							0.0000  0.00002   565    708  144    58   0   43  None
GI  Mm5_K4;Mm42_k4   							0.0000  0.00006   253    289   37    12   0  124  None
GI  Mm30_K4;Mm42_k4  							0.0000  0.00006   253    289   37    12   0  124  None
GI  Mm5_K4;Mm6_K4    							0.0000  0.00007   565    708  144    58   0   40  None
GI  Mm27_k4;Mm40_k4  							0.0000  0.00008   604    705  102    34   0   63  None
GI  Mm27_k4;Mm28_K4  							0.0000  0.00022   604    705  102    34   0   60  None
GI  Mm27_k4;Mm41_k4  							0.0000  0.00022   604    705  102    34   0   60  None
GI  Mm5_K4;Mm40_k4   							0.0000  0.00042    37     81   45    21   0   84  None
GI  Mm6_K4;Mm27_k4   							0.0000  0.00054     9     54   46    20   0   86  None
GI  Mm28_K4;Mm42_k4  							0.0000  0.00089   277    336   60    33   0   57  None
GI  Mm41_k4;Mm42_k4  							0.0000  0.00089   277    336   60    33   0   57  None
GI  Mm5_K4;Mm28_K4   							0.0000  0.00093    37     81   45    21   0   81  None
GI  Mm5_K4;Mm41_k4   							0.0000  0.00093    37     81   45    21   0   81  None
GI  Mm40_k4;Mm42_k4  							0.0001  0.00220   277    336   60    33   0   54  None
GI  Mm6_K4;Mm40_k4   							0.0013  0.00959     1     35   35    15   0   91  None
GI  Mm6_K4;Mm28_K4   							0.0026  0.01773     1     35   35    15   0   88  None
GI  Mm6_K4;Mm41_k4   							0.0026  0.01773     1     35   35    15   0   88  None
GI  Mm6_K4;Mm65_K4   							0.0073  0.04323    28     93   66    35   0   41  None
GI  Mm106_K6;Mm116_K6  						0.0001  0.02106    85    178   94    18   0   10  None
GI  Mm31_K9;Mm51_K9  							0.0001  0.04482   358    502  145     5   0   31  None
GI  Mm33_K9;Mm51_K9  							0.0001  0.04482   358    502  145     5   0   31  None
GI  Mm35_K9;Mm51_K9  							0.0001  0.04482   358    502  145     5   0   31  None
GI  Mm36_K9;Mm51_K9  							0.0001  0.04482   358    502  145     5   0   31  None
GI  Mm37_K9;Mm51_K9  							0.0001  0.04482   358    502  145     5   0   31  None
GI  Mm61_K10;Mm63_K10 						0.0000  0.00000  1165   1191   27    20   0   97  None
GI  Mm60_K10;Mm63_K10  						0.0000  0.00000  1165   1192   28    21   0   90  None
GI  Mm58_K10;Mm62_K10  						0.0000  0.00000   949   1134  186    60   0   40  None
GI  Mm59_K10;Mm62_K10  						0.0001  0.00165   994   1044   51    27   0   53  None
GI  Mm60_K10;Mm62_K10  						0.0008  0.00722  1001   1083   83    29   0   45  None
GI  Mm58_K10;Mm59_K10  						0.0037  0.02075   994   1044   51    27   0   44  None
GI  Mm62_K10;Mm63_K10  						0.0040  0.02121   804    901   98     9   0   98  None
GI  Mm58_K10;Mm60_K10  						0.0040  0.02231  1001   1083   83    29   0   41  None
GI  Mm59_K10;Mm60_K10  						0.0042  0.02279  1087   1179   93    39   0   31  None
GI  Mm59_K10;Mm61_K10  						0.0043  0.02443  1048   1179  132    43   0   28  None
GI  Mm58_K10;Mm63_K10  						0.0060  0.02643   820    946  127     8   0  103  None
GI  Mm17_K13;Mm18_K13  						0.0004  0.00272    14     66   53    19   0   77  None
GI  Mm13_K13;Mm18_K13  						0.0004  0.00306     7     66   60    21   0   71  None
GI  Mm13_K13;Mm22_k13  						0.0008  0.00627   127    214   88    12   0  100  None
GI  Mm13_K13;Mm16_K13  						0.0014  0.00958   127    214   88    12   0   98  None
GI  Mm12_K13;Mm22_k13  						0.0029  0.01356   160    214   55    10   0  107  None
GI  Mm12_K13;Mm16_K13  						0.0039  0.02036   160    214   55    10   0  105  None
GI  Mm15_K13;Mm17_K13  						0.0051  0.02532   184    369  186    48   0   29  None
GI  Mm13_K13;Mm18_K13  						0.0061  0.03700   116    181   66    17   0   71  None

Otolemur
GI  Og17_k1;Og18_k1  							0.0000  0.00000     1    355  355    12   0   43  None
GI  Og3_k1;Og17_k1   							0.0000  0.00094   220    408  189    42   0   13  None
GI  Og1_k1;Og17_k1   							0.0000  0.00561   220    408  189    42   0   11  None

Panda
GI  Am19_K4;Am20_K4  							0.0027  0.00882   227    240   14     5   0   72  None
GI  Am18_K4;Am19_K4  							0.0074  0.02124    67    124   58    15   0   36  None
GI  Am94_k6;Am96_k6  							0.0001  0.00307    25    105   81    14   0   23  None
GI  Am95_k6;Am96_k6  							0.0060  0.03465   130    144   15     8   0   28  None
GI  Am48_k12;Am49_k12  						0.0000  0.00002   440    537   98    18   0  106  None
GI  Am36_K12;Am49_k12  						0.0000  0.00006   440    537   98    18   0  102  None
GI  Am56_k13;Am60_k13  						0.0001  0.00061   244    324   81    51   0   42  None
GI  Am56_k13;Am59_k13  						0.0008  0.00364   244    324   81    51   0   37  None
GI  Am55_k13;Am56_k13  						0.0034  0.01428     1    225  225    88   0   19  None
GI  Am101_k19;Am106_k19  						0.0000  0.00202   154    186   33    16   0   40  None
GI  Am101_k19;Am107_k19  						0.0027  0.02537   178    201   24     9   0   50  None
GI  Am101_k19;Am109_k19  						0.0027  0.02537   178    201   24     9   0   50  None
GI  Am79_k21;Am81_k21  						0.0017  0.02147   118    145   28    10   0   37  None

Pig

GI  14SS_K3;23SS_K3  							0.0000  0.00002    31    123   93    20   0   62  None
GI  6SS_K3;14SS_K3   							0.0003  0.00139    40    123   84    17   0   57  None
GI  6SS_K3;23SS_K3   							0.0003  0.00365   130    261  132    43   0   24  None
GI  6SS_K3;14SS_K3   							0.0044  0.02574     1     24   24    13   0   57  None
GI  2SS_K4;16SS_K4   							0.0000  0.00000   523    672  150    65   0   61  None
GI  2SS_K4;10SS_K4   							0.0000  0.00000   523    622  100    48   0   68  None
GI  3SS_K4;16SS_K4   							0.0000  0.00000   178    210   33    18   0  128  None
GI  2SS_K4;15SS_K4   							0.0000  0.00000   523    622  100    48   0   65  None
GI  2SS_K4;25SS_K4   							0.0000  0.00000   523    622  100    48   0   65  None
GI  1SS_K4;2SS_K4    							0.0000  0.00000   523    610   88    43   0   68  None
GI  15SS_K4;16SS_K4  							0.0000  0.00000   517    622  106    52   0   55  None
GI  16SS_K4;25SS_K4  							0.0000  0.00000   517    622  106    52   0   55  None
GI  10SS_K4;16SS_K4  							0.0000  0.00001   517    622  106    52   0   52  None
GI  1SS_K4;16SS_K4   							0.0000  0.00009   517    610   94    47   0   51  None
GI  1SS_K4;3SS_K4    							0.0000  0.00104   157    171   15     8   0  147  None
GI  3SS_K4;10SS_K4   							0.0000  0.00138   157    171   15     8   0  146  None
GI  3SS_K4;15SS_K4   							0.0001  0.00305   157    171   15     8   0  143  None
GI  3SS_K4;25SS_K4   							0.0001  0.00390   157    171   15     8   0  142  None
GI  2SS_K4;3SS_K4    							0.0025  0.02194   267    294   28     8   0  134  None
GI  1SS_K4;16SS_K4   							0.0036  0.03237   250    339   90    30   0   51  None
GI  1SS_K4;2SS_K4    							0.0064  0.04307   613    690   78    21   0   68  None
GI  54SS_K6;58SS_K6  							0.0005  0.01180     1     33   33    10   0   29  None
GI  8SS_K9;18SS_K9  							0.0000  0.00711    10     75   66    17   0   17  None
GI  7SS_K9;18SS_K9  							0.0005  0.02941    10     75   66    17   0   15  None
GI  82SS_K10;84SS_K10  						0.0000  0.00000   187    324  138    50   0   41  None
GI  77SS_K10;84SS_K10  						0.0000  0.00000   187    324  138    50   0   40  None
GI  76SS_K10;84SS_K10  						0.0000  0.00000   187    324  138    50   0   38  None
GI  83SS_K10;84SS_K10  						0.0000  0.00000   187    324  138    50   0   38  None
GI  84SS_K10;86SS_K10  						0.0000  0.00004   187    312  126    42   0   39  None
GI  84SS_K10;90SS_K10  						0.0000  0.00006   187    307  121    41   0   39  None
GI  80SS_K10;84SS_K10  						0.0000  0.00013   187    304  118    38   0   40  None
GI  84SS_K10;89SS_K10  						0.0000  0.00029   187    307  121    41   0   36  None
GI  84SS_K10;96SS_K10  						0.0001  0.00735   181    205   25    16   0   63  None
GI  84SS_K10;85SS_K10  						0.0004  0.01152   301    319   19     8   0   90  None
GI  87SS_K12;88SS_K12  						0.0001  0.00015     8     33   26    10   0  125  None
GI  87SS_K12;94SS_K12  						0.0001  0.00038   169    188   20    12   0  111  None
GI  87SS_K12;94SS_K12  						0.0003  0.00126   121    138   18    11   0  111  None
GI  87SS_K12;95SS_K12  						0.0023  0.00772    13     33   21     8   0  121  None
GI  39SS_K13;40SS_K13  						0.0000  0.00040    49    123   75    15   0  105  None


Pongo
GI  1PA_K1;4PA_K1  							0.0000  0.00400   418    438   21     9   0   27  None
GI  14PA_K4;18PA_K4  							0.0002  0.00612   373    438   66    36   0   43  None
GI  13PA_K4;18PA_K4  							0.0012  0.01175   373    438   66    36   0   41  None
GI  14PA_K4;17PA_K4  							0.0015  0.01342   382    588  207    41   0   36  None
GI  14PA_K4;19PA_K4  							0.0029  0.02680   373    429   57    31   0   44  None
GI  13PA_K4;19PA_K4  							0.0062  0.04697   373    429   57    31   0   42  None
GI  34PA_K5;37PA_K5  							0.0000  0.00000   889    987   99    47   0   40  None
GI  34PA_K5;36PA_K5  							0.0000  0.00010   814    879   66    32   0   47  None
GI  28PA_K5;37PA_K5  							0.0000  0.00011   889    958   70    31   0   48  None
GI  30PA_K5;34PA_K5  							0.0000  0.00042   889    972   84    40   0   36  None
GI  28PA_K5;30PA_K5  							0.0001  0.00056   889    958   70    31   0   44  None
GI  31PA_K5;34PA_K5  							0.0001  0.00077   824    888   65    28   0   47  None
GI  34PA_K5;35PA_K5  							0.0005  0.00355   832    882   51    22   0   52  None
GI  31PA_K5;36PA_K5  							0.0078  0.03994   824    879   56    25   0   39  None
GI  28PA_K5;36PA_K5  							0.0097  0.04473   814    852   39    16   0   56  None
GI  49PA_K9;52PA_K9  							0.0000  0.01880   147    171   25    14   0   21  None
GI  61PA_K10;67PA_K10  						0.0000  0.00000     1    885  885   124   0   51  None
GI  59PA_K10;61PA_K10  						0.0000  0.00000   184    231   48    32   0   92  None
GI  61PA_K10;69PA_K10  						0.0000  0.00001   184    231   48    32   0   88  None
GI  61PA_K10;66PA_K10  						0.0000  0.00018   235    885  651    47   0   57  None
GI  61PA_K10;66PA_K10  						0.0000  0.00055   139    231   93    44   0   57  None
GI  53PA_K10;61PA_K10  						0.0000  0.00081   184    231   48    32   0   73  None
GI  61PA_K10;65PA_K10  						0.0000  0.00135   184    228   45    29   0   77  None
GI  57PA_K10;61PA_K10  						0.0000  0.00187   185    225   41    25   0   85  None
GI  55PA_K10;61PA_K10  						0.0000  0.00222   184    229   46    30   0   73  None
GI  61PA_K10;64PA_K10  						0.0002  0.00311   184    226   43    27   0   78  None
GI  65PA_K10;69PA_K10  						0.0002  0.00446   103    228  126    51   0   44  None
GI  61PA_K10;62PA_K10  						0.0002  0.00500   184    226   43    27   0   76  None
GI  64PA_K10;69PA_K10  						0.0010  0.01148    90    226  137    54   0   39  None
GI  54PA_K10;60PA_K10  						0.0011  0.01257   936    966   31    20   0   91  None
GI  56PA_K10;60PA_K10  						0.0012  0.01465   267    438  172    21   0   87  None
GI  60PA_K10;61PA_K10  						0.0023  0.02284   267    426  160    13   0  118  None
GI  58PA_K10;61PA_K10  						0.0028  0.02664   198    226   29    21   0   84  None
GI  59PA_K10;66PA_K10  						0.0037  0.03562   184    237   54    34   0   55  None
GI  59PA_K10;67PA_K10 						0.0037  0.03604   184    231   48    32   0   58  None
GI  53PA_K10;69PA_K10  						0.0040  0.03921   150    241   92    41   0   46  None
GI  53PA_K10;59PA_K10  						.0043  0.04298   166    237   72    38   0   49  None
GI  75PA_K13;78PA_K13  						0.0016  0.01165   329    477  149    28   0   24  None
GI  75PA_K13;79PA_K13  						0.0086  0.04653   343    462  120    18   0   31  None

Rabbit
GI  Oc41_k1;Oc44_k1  							0.0001  0.00200   203    396  194     9   0   40  None
GI  Oc37_k3;Oc40_k3  							0.0000  0.00000     1    123  123    29   0   56  None
GI  Oc38_k3;Oc40_k3  							0.0000  0.00000     1    123  123    29   0   56  None
GI  Oc20_k4;Oc24_k4  							0.0001  0.00022     1     69   69    35   0   62  None
GI  Oc20_k4;Oc23_k4  							0.0001  0.00060     1     69   69    35   0   59  None
GI  Oc20_k4;Oc27_k4  							0.0001  0.00156     1     69   69    35   0   56  None
GI  Oc19_k4;Oc23_k4  							0.0001  0.00230   220    261   42    20   0   85  None
GI  Oc16_k4;Oc27_k4  							0.0001  0.00235   430    459   30    19   0   88  None
GI  Oc20_k4;Oc22_k4  							0.0001  0.00289     1     69   69    35   0   54  None
GI  Oc19_k4;Oc24_k4  							0.0001  0.00294   220    261   42    20   0   84  None
GI  Oc47_k10_TSPEAR;Oc54_k10  				 	0.0000  0.00001     1    355  355    45   0   29  None
GI  Oc48_k10;Oc56_k10         					0.0000  0.00002   356    591  236    22   0   49  None
GI  Oc54_k10;Oc55_k10         					0.0000  0.00009    58    348  291    37   0   31  None
GI  Oc52_k10;Oc55_k10         					0.0000  0.00017    58    219  162    33   0   33  None
GI  Oc52_k10;Oc54_k10         					0.0000  0.00031     1    219  219    37   0   29  None
GI  Oc47_k10_TSPEAR;Oc52_k10  					0.0000  0.00055     1    219  219    37   0   28  None
GI  Oc52_k10;Oc56_k10         					0.0000  0.00083    56    390  335    47   0   22  None
GI  Oc48_k10;Oc55_k10         					0.0000  0.00090   157    396  240    16   0   52  None
GI  Oc47_k10_TSPEAR;Oc49_k10  					0.0000  0.00098     1    219  219    37   0   27  None
GI  Oc49_k10;Oc55_k10         					0.0002  0.00423    58    219  162    33   0   27  None
GI  Oc51_k10;Oc52_k10         					0.0002  0.00449     1    120  120    27   0   32  None
GI  Oc47_k10_TSPEAR;Oc55_k10  					0.0002  0.00513    58    348  291    37   0   24  None
GI  Oc51_k10;Oc54_k10         					0.0003  0.00702     1    120  120    27   0   31  None
GI  Oc48_k10;Oc49_k10         					0.0004  0.00770   356    405   50    14   0   51  None
GI  Oc49_k10;Oc51_k10         					0.0004  0.01086     1    120  120    27   0   30  None
GI  Oc54_k10;Oc56_k10         					0.0004  0.01333    56    219  164    34   0   24  None
GI  Oc49_k10;Oc54_k10         					0.0004  0.01468     1    219  219    37   0   22  None
GI  Oc49_k10;Oc52_k10         					0.0010  0.02405     1    331  331    39   0   20  None
GI  Oc47_k10_TSPEAR;Oc56_k10  					0.0024  0.03479    56    219  164    34   0   22  None
GI  Oc102_K20;Oc122_K20  0.0007  				0.00717   117    154   38    18   0   32  None
GI  Oc125_K21;Oc128_K21  0.0014  				0.00403   286    303   18     7   0   80  None

Sloth
GI  Ch24_k3;Ch26_k3  							0.0026  0.01866   265    282   18     7   0   78  None
GI  Ch25_k3;Ch26_k3  							0.0026  0.01866   265    282   18     7   0   78  None
GI  Ch14_k4;Ch21_k4  							0.0000  0.00001     1    243  243    65   0   35  None
GI  Ch7_k4;Ch14_k4   							0.0004  0.00305   160    243   84    38   0   41  None
GI  Ch83_k5;Ch84_k5  							0.0000  0.00000   106    228  123    19   0   53  None
GI  Ch82_k5;Ch84_k5  							0.0002  0.00607   130    192   63     9   0   61  None
GI  Ch82_k5;Ch83_k5  							0.0004  0.01548   463    516   54    46   0   16  None
GI  Ch82_k5;Ch85_k5  							0.0004  0.01548   463    516   54    46   0   16  None
GI  Ch80_k5;Ch84_k5  							0.0005  0.01630   107    162   56     8   0   62  None
GI  Ch83_k5;Ch85_k5  							0.0020  0.02897   463    516   54    46   0   15  None
GI  Ch88_k12;Ch90_k12  						0.0000  0.00103     1     63   63     6   0   35  None
GI  Ch87_k12;Ch88_k12  						0.0003  0.01853    65    228  164    33   0    8  None
GI  Ch165_k19;Ch202_k19  						0.0012  0.03523    28    132  105    24   0   16  None

Tarsius
GI  Ts13_k3_3;Ts15_k3_1  						0.0000  0.00013     1    282  282     6   0   57  None
GI  Ts18_k4;Ts19_k4  							0.0001  0.00013    55    115   61    26   0   93  None
GI  Ts16_k4;Ts19_k4  							0.0001  0.00045   478    513   36    20   0  106  None
GI  Ts16_k4;Ts24_K4  							0.0002  0.00100   523    556   34    16   0  119  None
GI  Ts39_K9;Ts26_K9  							0.0009  0.01203   283    294   12     6   0   61  None
GI  Ts3_K10;Ts60_K10   						0.0000  0.00000   568    639   72    30   0   62  None
GI  Ts3_K10;Ts61_K10   						0.0000  0.00000   568    639   72    30   0   62  None
GI  Ts3_K10;Ts63_K10   						0.0000  0.00015   601    639   39    18   0   67  None
GI  Ts3_K10;Ts38_K10   						0.0000  0.00015   601    639   39    18   0   67  None
GI  Ts37_K10;Ts3_K10   						0.0000  0.00095   327    346   20    17   0   64  None

Treeshrew
GI  Tb5_k4;Tb33_k4   							0.0000  0.00040     1    252  252    64   0   20  None
GI  Tb5_k4;Tb4_k4    							0.0006  0.00838    79    252  174    45   0   22  None
GI  Tb5_k4;Tb13_K4   							0.0014  0.01349    29    102   74    10   0   71  None
GI  Tb8_k4;Tb13_K4   							0.0084  0.04417   232    252   21    12   0   59  None
GI  Tb80_K6;Tb94_K6  							0.0000  0.00054   212    273   62    26   0   24  None
GI  Tb88_K6;Tb94_K6  							0.0000  0.00054   212    273   62    26   0   24  None
GI  Tb3_k9;Tb34_K9   							0.0000  0.00002   118    144   27    16   0   85  None
GI  Tb3_k9;Tb25_K9   							0.0000  0.00016   424    483   60    34   0   45  None
GI  Tb3_k9;Tb35_K9   							0.0000  0.00086   121    144   24    13   0   83  None
GI  Tb3_k9;Tb66_K9   							0.0007  0.00435   439    516   78    32   0   38  None
GI  Tb25_K9;Tb66_K9  							0.0014  0.00800   439    483   45    25   0   45  None
GI  Tb48_K10;Tb52_K10  						0.0000  0.00003   478    511   34    20   0   71  None
GI  Tb50_K10;Tb52_K10  						0.0000  0.00005   478    507   30    16   0   80  None
GI  Tb46_K10;Tb52_K10  						0.0000  0.00008   478    507   30    16   0   79  None
GI  Tb46_K10;Tb47_K10  						0.0000  0.00014   563    634   72    43   0   37  None
GI  Tb52_K10;Tb53_K10  						0.0000  0.00032   478    507   30    16   0   75  None
GI  Tb50_K10;Tb51_K10  						0.0000  0.00036   579    661   83    43   0   35  None
GI  Tb47_K10;Tb53_K10  						0.0000  0.00173   569    627   59    33   0   40  None
GI  Tb46_K10;Tb51_K10  						0.0002  0.00543   589    637   49    27   0   44  None
GI  Tb45_K10;Tb46_K10  						0.0004  0.00623   592    642   51    29   0   41  None
GI  Tb45_K10;Tb50_K10  						0.0025  0.02856   592    637   46    24   0   43  None
GI  Tb45_K10;Tb48_K10  						0.0026  0.02947   595    637   43    21   0   48  None
GI  Tb46_K10;Tb52_K10  						0.0069  0.04791   513    525   13    10   0   79  None
GI  Tb55_K13;Tb58_K13  						0.0000  0.00014   397    414   18    14   0  122  None
GI  Tb76_K19;Tb63_K19  						0.0029  0.04172     9    121  113    10   0   20  None

Wallaby
GI  Me1_K3;Me3_K3  							0.0000  0.00287   274    286   13     4   0   80  None
GI  Me12_k5;Me102_k5  						0.0039  0.04872   119    148   30     4   0   46  None
GI  Me33_k12;Me48_k12  						0.0002  0.00218   153    193   41    16   0   89  None
GI  Me37_K12;Me48_k12  						0.0022  0.01300   133    165   33    26   0   55  None
GI  Me32_k12;Me48_k12  						0.0025  0.01446   153    192   40    15   0   84  None
GI  Me107_k28;Me113_k28  						0.0000  0.00128   247    405  159    41   0   27  None
