# Supplementary material for: Mammalian keratin associated proteins (KRTAPs) subgenomes: disentangling hair diversity and adaptation to terrestrial and aquatic environments
Source: BMC Genomics. 2014 Sep 10;15(1):779. doi: 10.1186/1471-2164-15-779 (PMC4180150; doi:10.1186/1471-2164-15-779)
Supplement: Supplementary file 4 — Additional file 4: Table S4: Results of RDP3 showing unique recombination events with statistical significance P value of less than 0.01 employing Bonferroni correction. (XLSX 11 KB) [file 12864_2014_6484_MOESM4_ESM.xlsx]

## Sheet: RDP2 Results
Additional file 4 – Table 4 - Results of RDP3 showing unique recombination events with statistical significance P value of less than 0.01 employing Bonferroni correction
		Gorilla	Orangutan	Gibbon	Mormoset	Tarsier	Mouse lemur	Bushbaby	Treeshrew	Cavia	Rabbit	Dolphin	Cow	Pig	Alpaca	Horse	Panda	Bat	Hedgehog	Elephant	Armadillo	Sloth	Wallaby
HS-KRTAP	KRTAP1		1(8)	1(0)	0(0)	0(0)	0(0)	1(5)		2(3)	1(7)		1(6)	1(3)	0(0)	0(0)	0(0)	0(0)		2(6)		0(0)
	KRTAP2	0(0)	0(0)	0(0)	0(0)			0(0)	0(0)	0(0)	0(0)		0(0)	0(0)	0(0)	0(0)	0(0)	0(0)	0(0)	0(0)	0(0)	0(0)	0(0)
	KRTAP3	0(0)	0(0)	0(0)	1(4)	0(0)	0(0)			1(4)	1(6)		0(0)	2(8)	0(0)	1(5)	0(0)	2(10)	1(6)	0(0)		0(0)	0(0)
	KRTAP4	2(9)	6(33)	5(28)	7(28)	2(6)	7(26)		5(23)	9(50)	18(101)		1(1)	5(9)	1(3)	6(49)	1(0)	2(11)	2(3)	7(21)	5(1)	3(9)	4(13)
	KRTAP5	1(1)	5(16)	5(19)	5(13)	3(14)	7(24)		5(46)	3(16)	13(31)		5(24)			3(10)	0(0)		2(11)	5(26)		4(10)	0(0)
	KRTAP9	3(21)	2(3)	1(3)	1(4)	2(5)	2(11)	0(0)	3(6)	0(0)	0(0)		2(8)	1(5)	0(0)	4(15)		2(11)	5(28)	0(0)	0(16)	7(54)
	KRTAP10	5(16)	11(25)	9(28)	9(31)	2(6)	6(31)		9(21)	8(40)	4(14)		16(42)	8(29)		7(31)		4(10)		8(37)
	KRTAP11
	KRTAP12	1(2)								0(0)			4(12)	2(11)		6(26)	1(10)		2(5)	6(16)		1(3)	4(16)
	KRTAP13	1(1)	0(0)	0(0)	1(3)		3(12)		1(0)	3(11)	5(13)		5(17)	1(3)	3(4)	6(23)	3(11)	3(13)	5(13)	3(7)	3(7)
	KRTAP28	0(0)	0(0)	2(3)	1(1)	0(0)	0(0)		0(0)	2(4)	2(4)		0(0)	0(0)	1(2)	0(0)	0(0)	0(0)	0(0)	0(0)	1(2)	0(0)	3(6)
HGT-KRTAP	KRTAP6			1(3)	0(0)	0(0)	1(4)	0(0)	3(6)	0(0)	0(0)		0(0)	1(1)	0(0)		1(5)	0(0)	0(0)	0(0)
	KRTAP7
	KRTAP8											0(0)		0(0)
	KRTAP19	0(0)	0(0)	0(0)	0(0)	0(0)		1(2)	2(2)				1(1)			3(8)	2(9)	0(0)	1(5)	2(6)		0(0)
	KRTAP20					0(0)		0(0)	0(0)	2(0)	2(10)		0(0)	0(0)	0(0)	0(0)	1(2)	0(0)		0(0)	2(13)	0(0)	0(5)
	KRTAP21	0(0)	0(0)		0(0)					0(0)	0(0)		1(2)			0(0)	2(4)	4(0)	1(5)	1(3)	1(4)	4(20)
